# Supplementary material for: 3,5,3′-Trihy­droxy-4′-meth­oxy-7-(3-methyl­but-2-en­yloxy)flavone
Source: Acta Crystallogr Sect E Struct Rep Online. 2011 Feb 19;67(Pt 3):o661. doi: 10.1107/S1600536811005393 (PMC3052086; doi:10.1107/S1600536811005393)
Supplement: Supplementary file 1 [file e-67-0o661-sup1.cif]

##############################################################################
###                                                                        ###
###        Electronic paper (Acta Crystallographica Section E)             ###
###                                                                        ###
##############################################################################
#                                                                            #
# This CIF contains the data in a paper accepted for publication in Acta     #
# Crystallographica Section E. It conforms to the requirements of Notes      #
# for Authors for Section E, and has been peer reviewed under the auspices   #
# of the IUCr Commission on Journals.                                        #
#                                                                            #
# Full details of the Crystallographic Information File format               #
# are given in the paper "The Crystallographic Information File (CIF):       #
# a New Standard Archive File for Crystallography" by S. R. Hall, F. H.      #
# Allen and I. D. Brown [Acta Cryst. (1991), A47, 655-685].                  #
#                                                                            #
# The current version of the core CIF dictionary is obtainable from          #
# ftp://ftp.iucr.org/pub/cif_core.dic. The current version number is 2.4.    #
#                                                                            #
# Software is freely available for graphical display of the structure(s) in  #
# this CIF.  For information consult the CIF home page http://www.iucr.org/  #
# cif/home.html                                                              #
#                                                                            #
# This file may be used for bona fide research purposes within the           #
# scientific community so long as proper attribution is given to the journal # 
# article from which it was obtained.                                        #
#                                                                            #
##############################################################################
                                             
data_I
_audit_creation_method     SHELXL-97
_chemical_name_systematic
;
3,5-dihydroxy-2-(3-hydroxy-4-methoxyphenyl)-7-[(3-methylbut-2-en-1-
yl)oxy]chromen-4-one
;
_chemical_name_common
;
3,5,3'-Trihydroxy-4'-methoxy-7-(3-methylbut-2-enyloxy)flavone
;
_chemical_formula_moiety     'C21 H20 O7'
_chemical_formula_sum     'C21 H20 O7'
_chemical_formula_iupac     'C21 H20 O7'
_chemical_formula_weight     384.37
_chemical_melting_point     ?
_symmetry_cell_setting     triclinic
_symmetry_space_group_name_H-M     'P -1'
loop_
    _symmetry_equiv_pos_as_xyz
    'x, y, z'
    '-x, -y, -z'
_cell_length_a     8.4073(18)
_cell_length_b     9.0343(19)
_cell_length_c     12.489(3)
_cell_angle_alpha     79.371(2)
_cell_angle_beta     83.519(3)
_cell_angle_gamma     78.806(3)
_cell_volume     911.7(3)
_cell_formula_units_Z     2
_cell_measurement_reflns_used     3191
_cell_measurement_theta_min     0.00
_cell_measurement_theta_max     0.00
_cell_measurement_temperature     296(2)
_exptl_crystal_description     block
_exptl_crystal_colour     colourless
_exptl_crystal_size_max     0.60
_exptl_crystal_size_mid     0.50
_exptl_crystal_size_min     0.45
_exptl_crystal_density_diffrn     1.400
_exptl_crystal_density_meas     ?
_exptl_crystal_density_method     'not measured'
_exptl_crystal_F_000     404
_exptl_absorpt_coefficient_mu     0.106
_exptl_absorpt_correction_type     multi-scan
_exptl_absorpt_process_details     '(SADABS; Sheldrick, 1996)'
_exptl_absorpt_correction_T_min     0.9393
_exptl_absorpt_correction_T_max     0.9540
_exptl_special_details
;
;
_diffrn_ambient_temperature     296(2)
_diffrn_radiation_type     MoK\a
_diffrn_radiation_wavelength     0.71073
_diffrn_radiation_source     'fine-focus sealed tube'
_diffrn_radiation_monochromator     graphite
_diffrn_measurement_device_type     'Bruker APEXII CCD'
_diffrn_measurement_method     '\f and \w'
_diffrn_detector_area_resol_mean     ?
_diffrn_reflns_number     8186
_diffrn_reflns_av_R_equivalents     0.0193
_diffrn_reflns_av_sigmaI/netI     0.0261
_diffrn_reflns_theta_min     2.33
_diffrn_reflns_theta_max     27.50
_diffrn_reflns_theta_full     27.50
_diffrn_measured_fraction_theta_max     0.981
_diffrn_measured_fraction_theta_full     0.981
_diffrn_reflns_limit_h_min     -10
_diffrn_reflns_limit_h_max     10
_diffrn_reflns_limit_k_min     -11
_diffrn_reflns_limit_k_max     11
_diffrn_reflns_limit_l_min     -16
_diffrn_reflns_limit_l_max     16
_refine_special_details
;
Refinement of <i>F</i>^2^ against ALL reflections. The weighted <i>R</i>-factor
<i>wR</i> and goodness of fit <i>S</i> are based on <i>F</i>^2^, conventional
<i>R</i>-factors <i>R</i> are based on <i>F</i>, with <i>F</i> set to zero for
negative <i>F</i>^2^. The threshold expression of <i>F</i>^2^ >
\s(<i>F</i>^2^) is used only for calculating <i>R</i>-factors(gt) <i>etc</i>.
and is not relevant to the choice of reflections for refinement.
<i>R</i>-factors based on <i>F</i>^2^ are statistically about twice as large
as those based on <i>F</i>, and <i>R</i>- factors based on ALL data will be
even larger.
;
_reflns_number_total     4103
_reflns_number_gt     3126
_reflns_threshold_expression     I>2\s(I)
_refine_ls_structure_factor_coef     Fsqd
_refine_ls_matrix_type     full
_refine_ls_R_factor_all     0.0617
_refine_ls_R_factor_gt     0.0456
_refine_ls_wR_factor_gt     0.1039
_refine_ls_wR_factor_ref     0.1140
_refine_ls_goodness_of_fit_ref     0.981
_refine_ls_restrained_S_all     0.981
_refine_ls_number_reflns     4103
_refine_ls_number_parameters     259
_refine_ls_number_restraints     0
_refine_ls_hydrogen_treatment     constr
_refine_ls_weighting_scheme     calc
_refine_ls_weighting_details
         'calc w=1/[\s^2^(Fo^2^)+(0.0437P)^2^+0.4019P] where P=(Fo^2^+2Fc^2^)/3'
_atom_sites_solution_hydrogens     geom
_atom_sites_solution_primary     direct
_atom_sites_solution_secondary     difmap
_refine_ls_shift/su_max     0.001
_refine_ls_shift/su_mean     0.000
_refine_diff_density_max     0.212
_refine_diff_density_min     -0.217
_refine_ls_extinction_method     none
_refine_ls_extinction_coef     ?
loop_
    _atom_type_symbol
    _atom_type_description
    _atom_type_scat_dispersion_real
    _atom_type_scat_dispersion_imag
    _atom_type_scat_source
    'C' 'C' 0.0033 0.0016
                         'International Tables Vol C Tables 4.2.6.8 and 6.1.1.4'
    'H' 'H' 0.0000 0.0000
                         'International Tables Vol C Tables 4.2.6.8 and 6.1.1.4'
    'O' 'O' 0.0106 0.0060
                         'International Tables Vol C Tables 4.2.6.8 and 6.1.1.4'
_computing_data_collection     'APEX2 (Bruker, 2004)'
_computing_cell_refinement     'SAINT (Bruker, 1997)'
_computing_data_reduction     'SAINT (Bruker, 1997)'
_computing_structure_solution     'SHELXS97 (Sheldrick, 2008)'
_computing_structure_refinement     'SHELXL97 (Sheldrick, 2008)'
_computing_molecular_graphics     'SHELXTL (Sheldrick, 2008)'
_computing_publication_material     'SHELXTL (Sheldrick, 2008)'
loop_
    _atom_site_type_symbol
    _atom_site_label
    _atom_site_fract_x
    _atom_site_fract_y
    _atom_site_fract_z
    _atom_site_U_iso_or_equiv
    _atom_site_adp_type
    _atom_site_calc_flag
    _atom_site_refinement_flags
    _atom_site_occupancy
    _atom_site_disorder_assembly
    _atom_site_disorder_group
    C C5 0.0698(2) 0.01370(19) 0.72012(14) 0.0408(4) Uani d . 1 . .
    H H5A 0.1690 -0.0115 0.6744 0.049 Uiso calc R 1 . .
    H H5B -0.0105 0.0810 0.6751 0.049 Uiso calc R 1 . .
    C C2 -0.0595(2) -0.21729(19) 0.72655(15) 0.0416(4) Uani d . 1 . .
    C C4 0.0075(2) -0.12862(19) 0.77422(14) 0.0428(4) Uani d . 1 . .
    H H4 0.0170 -0.1574 0.8490 0.051 Uiso calc R 1 . .
    C C3 -0.1194(3) -0.3565(2) 0.79063(18) 0.0584(5) Uani d . 1 . .
    H H3A -0.0962 -0.3684 0.8656 0.088 Uiso calc R 1 . .
    H H3B -0.0656 -0.4454 0.7606 0.088 Uiso calc R 1 . .
    H H3C -0.2347 -0.3445 0.7866 0.088 Uiso calc R 1 . .
    C C1 -0.0815(3) -0.1880(2) 0.60687(17) 0.0596(5) Uani d . 1 . .
    H H1A -0.0403 -0.0973 0.5729 0.089 Uiso calc R 1 . .
    H H1B -0.1951 -0.1745 0.5962 0.089 Uiso calc R 1 . .
    H H1C -0.0234 -0.2736 0.5747 0.089 Uiso calc R 1 . .
    O O1 0.10023(15) 0.08534(13) 0.80716(9) 0.0457(3) Uani d . 1 . .
    C C9 0.30637(18) 0.47465(17) 0.75333(12) 0.0334(3) Uani d . 1 . .
    C C7 0.18620(19) 0.29532(17) 0.67786(13) 0.0351(3) Uani d . 1 . .
    H H7 0.1540 0.2639 0.6181 0.042 Uiso calc R 1 . .
    C C8 0.25584(17) 0.42543(17) 0.66575(12) 0.0308(3) Uani d . 1 . .
    C C11 0.2147(2) 0.2601(2) 0.87334(13) 0.0433(4) Uani d . 1 . .
    H H11 0.1990 0.2042 0.9429 0.052 Uiso calc R 1 . .
    C C6 0.16667(19) 0.21424(18) 0.78258(13) 0.0368(4) Uani d . 1 . .
    C C10 0.2850(2) 0.38769(19) 0.85908(13) 0.0404(4) Uani d . 1 . .
    O O2 0.3353(2) 0.43126(16) 0.94546(10) 0.0612(4) Uani d . 1 . .
    H H2 0.3772 0.5074 0.9245 0.092 Uiso calc R 1 . .
    C C14 0.33864(17) 0.63647(16) 0.54058(12) 0.0296(3) Uani d . 1 . .
    C C12 0.37894(18) 0.60914(17) 0.73464(12) 0.0337(3) Uani d . 1 . .
    C C13 0.39232(18) 0.68726(17) 0.62346(12) 0.0327(3) Uani d . 1 . .
    O O3 0.27254(13) 0.50474(12) 0.56215(8) 0.0341(3) Uani d . 1 . .
    O O4 0.42931(16) 0.66001(14) 0.80866(9) 0.0477(3) Uani d . 1 . .
    C C19 0.2782(2) 0.69577(18) 0.24055(13) 0.0383(4) Uani d . 1 . .
    H H19 0.2381 0.6470 0.1927 0.046 Uiso calc R 1 . .
    C C15 0.33922(17) 0.70364(17) 0.42430(12) 0.0304(3) Uani d . 1 . .
    C C18 0.33616(19) 0.83015(18) 0.20187(12) 0.0348(3) Uani d . 1 . .
    C C16 0.39856(19) 0.83993(17) 0.38400(12) 0.0343(3) Uani d . 1 . .
    H H16 0.4396 0.8888 0.4313 0.041 Uiso calc R 1 . .
    C C17 0.39621(19) 0.90123(17) 0.27506(13) 0.0348(3) Uani d . 1 . .
    C C20 0.27958(19) 0.63340(18) 0.35041(13) 0.0356(3) Uani d . 1 . .
    H H20 0.2400 0.5429 0.3755 0.043 Uiso calc R 1 . .
    O O7 0.34083(16) 0.90551(14) 0.09652(9) 0.0479(3) Uani d . 1 . .
    O O6 0.45551(17) 1.03420(14) 0.23818(10) 0.0501(3) Uani d . 1 . .
    H H6 0.4399 1.0631 0.1734 0.075 Uiso calc R 1 . .
    C C21 0.2862(3) 0.8369(2) 0.01710(15) 0.0635(6) Uani d . 1 . .
    H H21A 0.3524 0.7381 0.0141 0.095 Uiso calc R 1 . .
    H H21B 0.2944 0.9006 -0.0532 0.095 Uiso calc R 1 . .
    H H21C 0.1749 0.8255 0.0367 0.095 Uiso calc R 1 . .
    O O5 0.46006(16) 0.81540(14) 0.60612(9) 0.0478(3) Uani d . 1 . .
    H H5 0.4836 0.8311 0.6645 0.072 Uiso calc R 1 . .
loop_
    _atom_site_aniso_label
    _atom_site_aniso_U_11
    _atom_site_aniso_U_22
    _atom_site_aniso_U_33
    _atom_site_aniso_U_12
    _atom_site_aniso_U_13
    _atom_site_aniso_U_23
    C5 0.0505(9) 0.0343(9) 0.0406(9) -0.0176(7) -0.0023(7) -0.0040(7)
    C2 0.0397(9) 0.0351(9) 0.0512(10) -0.0108(7) 0.0002(7) -0.0085(8)
    C4 0.0513(10) 0.0358(9) 0.0427(9) -0.0165(7) -0.0038(7) -0.0007(7)
    C3 0.0605(12) 0.0405(11) 0.0785(14) -0.0238(9) 0.0020(10) -0.0096(10)
    C1 0.0662(13) 0.0615(13) 0.0584(12) -0.0201(10) -0.0063(10) -0.0191(10)
    O1 0.0668(8) 0.0371(7) 0.0382(6) -0.0282(6) -0.0063(5) 0.0019(5)
    C9 0.0385(8) 0.0312(8) 0.0319(8) -0.0106(6) -0.0025(6) -0.0043(6)
    C7 0.0423(8) 0.0333(8) 0.0335(8) -0.0147(7) -0.0058(6) -0.0048(6)
    C8 0.0346(7) 0.0284(8) 0.0297(7) -0.0097(6) -0.0020(6) -0.0015(6)
    C11 0.0612(11) 0.0411(10) 0.0297(8) -0.0210(8) -0.0037(7) 0.0015(7)
    C6 0.0427(9) 0.0304(8) 0.0386(9) -0.0149(7) -0.0032(7) -0.0006(7)
    C10 0.0543(10) 0.0397(9) 0.0311(8) -0.0171(8) -0.0049(7) -0.0054(7)
    O2 0.1038(11) 0.0607(9) 0.0313(6) -0.0451(8) -0.0121(7) -0.0029(6)
    C14 0.0325(7) 0.0243(7) 0.0332(8) -0.0095(6) -0.0021(6) -0.0034(6)
    C12 0.0394(8) 0.0322(8) 0.0326(8) -0.0116(6) -0.0038(6) -0.0070(6)
    C13 0.0376(8) 0.0279(8) 0.0350(8) -0.0132(6) -0.0029(6) -0.0040(6)
    O3 0.0468(6) 0.0302(6) 0.0292(5) -0.0178(5) -0.0057(4) -0.0016(4)
    O4 0.0714(8) 0.0457(7) 0.0350(6) -0.0294(6) -0.0104(6) -0.0065(5)
    C19 0.0528(10) 0.0331(8) 0.0344(8) -0.0169(7) -0.0096(7) -0.0060(7)
    C15 0.0322(7) 0.0280(8) 0.0316(7) -0.0068(6) -0.0032(6) -0.0045(6)
    C18 0.0436(8) 0.0326(8) 0.0283(8) -0.0092(7) -0.0039(6) -0.0025(6)
    C16 0.0432(8) 0.0319(8) 0.0320(8) -0.0147(6) -0.0046(6) -0.0065(6)
    C17 0.0418(8) 0.0279(8) 0.0367(8) -0.0137(6) -0.0026(6) -0.0031(6)
    C20 0.0451(9) 0.0290(8) 0.0357(8) -0.0151(7) -0.0054(7) -0.0029(6)
    O7 0.0756(9) 0.0419(7) 0.0299(6) -0.0223(6) -0.0089(6) 0.0000(5)
    O6 0.0808(9) 0.0405(7) 0.0363(6) -0.0356(6) -0.0079(6) 0.0029(5)
    C21 0.1061(17) 0.0570(13) 0.0328(9) -0.0242(12) -0.0198(10) -0.0021(9)
    O5 0.0753(8) 0.0424(7) 0.0364(6) -0.0362(6) -0.0113(6) -0.0028(5)
_geom_special_details
;
All e.s.d.'s (except the e.s.d. in the dihedral angle between two l.s. planes)
are estimated using the full covariance matrix. The cell e.s.d.'s are taken
into account individually in the estimation of e.s.d.'s in distances, angles
and torsion angles; correlations between e.s.d.'s in cell parameters are only
used when they are defined by crystal symmetry. An approximate (isotropic)
treatment of cell e.s.d.'s is used for estimating e.s.d.'s involving l.s.
planes.
;
loop_
    _geom_bond_atom_site_label_1
    _geom_bond_atom_site_label_2
    _geom_bond_site_symmetry_2
    _geom_bond_distance
    _geom_bond_publ_flag
    C5 O1 . 1.4328(19) ?
    C5 C4 . 1.498(2) ?
    C5 H5A . 0.9700 ?
    C5 H5B . 0.9700 ?
    C2 C4 . 1.319(2) ?
    C2 C1 . 1.495(3) ?
    C2 C3 . 1.503(2) ?
    C4 H4 . 0.9300 ?
    C3 H3A . 0.9600 ?
    C3 H3B . 0.9600 ?
    C3 H3C . 0.9600 ?
    C1 H1A . 0.9600 ?
    C1 H1B . 0.9600 ?
    C1 H1C . 0.9600 ?
    O1 C6 . 1.3581(18) ?
    C9 C8 . 1.390(2) ?
    C9 C10 . 1.419(2) ?
    C9 C12 . 1.433(2) ?
    C7 C6 . 1.385(2) ?
    C7 C8 . 1.389(2) ?
    C7 H7 . 0.9300 ?
    C8 O3 . 1.3650(18) ?
    C11 C10 . 1.369(2) ?
    C11 C6 . 1.400(2) ?
    C11 H11 . 0.9300 ?
    C10 O2 . 1.3501(19) ?
    O2 H2 . 0.8200 ?
    C14 C13 . 1.359(2) ?
    C14 O3 . 1.3793(16) ?
    C14 C15 . 1.467(2) ?
    C12 O4 . 1.2513(17) ?
    C12 C13 . 1.440(2) ?
    C13 O5 . 1.3590(17) ?
    C19 C18 . 1.380(2) ?
    C19 C20 . 1.384(2) ?
    C19 H19 . 0.9300 ?
    C15 C20 . 1.396(2) ?
    C15 C16 . 1.404(2) ?
    C18 O7 . 1.3655(19) ?
    C18 C17 . 1.396(2) ?
    C16 C17 . 1.372(2) ?
    C16 H16 . 0.9300 ?
    C17 O6 . 1.3713(18) ?
    C20 H20 . 0.9300 ?
    O7 C21 . 1.421(2) ?
    O6 H6 . 0.8200 ?
    C21 H21A . 0.9600 ?
    C21 H21B . 0.9600 ?
    C21 H21C . 0.9600 ?
    O5 H5 . 0.8200 ?
loop_
    _geom_angle_atom_site_label_1
    _geom_angle_atom_site_label_2
    _geom_angle_atom_site_label_3
    _geom_angle_site_symmetry_1
    _geom_angle_site_symmetry_3
    _geom_angle
    _geom_angle_publ_flag
    O1 C5 C4 . . 105.77(13) ?
    O1 C5 H5A . . 110.6 ?
    C4 C5 H5A . . 110.6 ?
    O1 C5 H5B . . 110.6 ?
    C4 C5 H5B . . 110.6 ?
    H5A C5 H5B . . 108.7 ?
    C4 C2 C1 . . 123.26(17) ?
    C4 C2 C3 . . 121.40(17) ?
    C1 C2 C3 . . 115.33(16) ?
    C2 C4 C5 . . 126.59(16) ?
    C2 C4 H4 . . 116.7 ?
    C5 C4 H4 . . 116.7 ?
    C2 C3 H3A . . 109.5 ?
    C2 C3 H3B . . 109.5 ?
    H3A C3 H3B . . 109.5 ?
    C2 C3 H3C . . 109.5 ?
    H3A C3 H3C . . 109.5 ?
    H3B C3 H3C . . 109.5 ?
    C2 C1 H1A . . 109.5 ?
    C2 C1 H1B . . 109.5 ?
    H1A C1 H1B . . 109.5 ?
    C2 C1 H1C . . 109.5 ?
    H1A C1 H1C . . 109.5 ?
    H1B C1 H1C . . 109.5 ?
    C6 O1 C5 . . 119.15(12) ?
    C8 C9 C10 . . 118.12(14) ?
    C8 C9 C12 . . 119.70(14) ?
    C10 C9 C12 . . 122.18(14) ?
    C6 C7 C8 . . 117.30(14) ?
    C6 C7 H7 . . 121.3 ?
    C8 C7 H7 . . 121.3 ?
    O3 C8 C7 . . 116.47(13) ?
    O3 C8 C9 . . 120.82(13) ?
    C7 C8 C9 . . 122.71(14) ?
    C10 C11 C6 . . 119.59(15) ?
    C10 C11 H11 . . 120.2 ?
    C6 C11 H11 . . 120.2 ?
    O1 C6 C7 . . 124.01(14) ?
    O1 C6 C11 . . 114.00(14) ?
    C7 C6 C11 . . 121.99(14) ?
    O2 C10 C11 . . 120.26(15) ?
    O2 C10 C9 . . 119.45(14) ?
    C11 C10 C9 . . 120.28(14) ?
    C10 O2 H2 . . 109.5 ?
    C13 C14 O3 . . 119.66(13) ?
    C13 C14 C15 . . 128.81(13) ?
    O3 C14 C15 . . 111.53(12) ?
    O4 C12 C9 . . 123.70(14) ?
    O4 C12 C13 . . 119.81(14) ?
    C9 C12 C13 . . 116.49(13) ?
    C14 C13 O5 . . 121.85(14) ?
    C14 C13 C12 . . 121.80(13) ?
    O5 C13 C12 . . 116.35(13) ?
    C8 O3 C14 . . 121.51(11) ?
    C18 C19 C20 . . 120.15(14) ?
    C18 C19 H19 . . 119.9 ?
    C20 C19 H19 . . 119.9 ?
    C20 C15 C16 . . 118.06(14) ?
    C20 C15 C14 . . 120.56(13) ?
    C16 C15 C14 . . 121.38(13) ?
    O7 C18 C19 . . 126.65(13) ?
    O7 C18 C17 . . 114.35(14) ?
    C19 C18 C17 . . 118.99(14) ?
    C17 C16 C15 . . 120.24(13) ?
    C17 C16 H16 . . 119.9 ?
    C15 C16 H16 . . 119.9 ?
    C16 C17 O6 . . 118.83(13) ?
    C16 C17 C18 . . 121.24(14) ?
    O6 C17 C18 . . 119.93(14) ?
    C19 C20 C15 . . 121.31(14) ?
    C19 C20 H20 . . 119.3 ?
    C15 C20 H20 . . 119.3 ?
    C18 O7 C21 . . 117.28(13) ?
    C17 O6 H6 . . 109.5 ?
    O7 C21 H21A . . 109.5 ?
    O7 C21 H21B . . 109.5 ?
    H21A C21 H21B . . 109.5 ?
    O7 C21 H21C . . 109.5 ?
    H21A C21 H21C . . 109.5 ?
    H21B C21 H21C . . 109.5 ?
    C13 O5 H5 . . 109.5 ?
loop_
    _geom_torsion_atom_site_label_1
    _geom_torsion_atom_site_label_2
    _geom_torsion_atom_site_label_3
    _geom_torsion_atom_site_label_4
    _geom_torsion_site_symmetry_1
    _geom_torsion_site_symmetry_2
    _geom_torsion_site_symmetry_3
    _geom_torsion_site_symmetry_4
    _geom_torsion
    _geom_torsion_publ_flag
    C1 C2 C4 C5 . . . . 0.8(3) ?
    C3 C2 C4 C5 . . . . -179.14(17) ?
    O1 C5 C4 C2 . . . . 168.75(17) ?
    C4 C5 O1 C6 . . . . 176.45(14) ?
    C6 C7 C8 O3 . . . . -179.33(14) ?
    C6 C7 C8 C9 . . . . 0.5(2) ?
    C10 C9 C8 O3 . . . . 179.69(14) ?
    C12 C9 C8 O3 . . . . -0.8(2) ?
    C10 C9 C8 C7 . . . . -0.2(2) ?
    C12 C9 C8 C7 . . . . 179.31(14) ?
    C5 O1 C6 C7 . . . . 9.8(2) ?
    C5 O1 C6 C11 . . . . -170.35(15) ?
    C8 C7 C6 O1 . . . . 179.81(14) ?
    C8 C7 C6 C11 . . . . -0.1(2) ?
    C10 C11 C6 O1 . . . . 179.35(15) ?
    C10 C11 C6 C7 . . . . -0.8(3) ?
    C6 C11 C10 O2 . . . . -178.46(17) ?
    C6 C11 C10 C9 . . . . 1.1(3) ?
    C8 C9 C10 O2 . . . . 178.91(15) ?
    C12 C9 C10 O2 . . . . -0.5(3) ?
    C8 C9 C10 C11 . . . . -0.7(2) ?
    C12 C9 C10 C11 . . . . 179.86(16) ?
    C8 C9 C12 O4 . . . . -179.14(15) ?
    C10 C9 C12 O4 . . . . 0.3(3) ?
    C8 C9 C12 C13 . . . . 1.0(2) ?
    C10 C9 C12 C13 . . . . -179.57(15) ?
    O3 C14 C13 O5 . . . . 179.23(13) ?
    C15 C14 C13 O5 . . . . -1.0(3) ?
    O3 C14 C13 C12 . . . . -1.5(2) ?
    C15 C14 C13 C12 . . . . 178.36(14) ?
    O4 C12 C13 C14 . . . . -179.72(15) ?
    C9 C12 C13 C14 . . . . 0.2(2) ?
    O4 C12 C13 O5 . . . . -0.4(2) ?
    C9 C12 C13 O5 . . . . 179.51(14) ?
    C7 C8 O3 C14 . . . . 179.37(13) ?
    C9 C8 O3 C14 . . . . -0.5(2) ?
    C13 C14 O3 C8 . . . . 1.6(2) ?
    C15 C14 O3 C8 . . . . -178.21(12) ?
    C13 C14 C15 C20 . . . . 179.39(15) ?
    O3 C14 C15 C20 . . . . -0.8(2) ?
    C13 C14 C15 C16 . . . . -0.9(2) ?
    O3 C14 C15 C16 . . . . 178.91(13) ?
    C20 C19 C18 O7 . . . . -179.26(16) ?
    C20 C19 C18 C17 . . . . 0.2(2) ?
    C20 C15 C16 C17 . . . . 0.4(2) ?
    C14 C15 C16 C17 . . . . -179.33(14) ?
    C15 C16 C17 O6 . . . . -179.80(14) ?
    C15 C16 C17 C18 . . . . -0.3(2) ?
    O7 C18 C17 C16 . . . . 179.55(15) ?
    C19 C18 C17 C16 . . . . 0.0(2) ?
    O7 C18 C17 O6 . . . . -1.0(2) ?
    C19 C18 C17 O6 . . . . 179.51(15) ?
    C18 C19 C20 C15 . . . . -0.1(3) ?
    C16 C15 C20 C19 . . . . -0.2(2) ?
    C14 C15 C20 C19 . . . . 179.55(15) ?
    C19 C18 O7 C21 . . . . -2.5(3) ?
    C17 C18 O7 C21 . . . . 178.09(16) ?
loop_
    _geom_hbond_atom_site_label_D
    _geom_hbond_atom_site_label_H
    _geom_hbond_atom_site_label_A
    _geom_hbond_site_symmetry_A
    _geom_hbond_distance_DH
    _geom_hbond_distance_HA
    _geom_hbond_distance_DA
    _geom_hbond_angle_DHA
    O5 H5 O4 . 0.82 2.21 2.6682(17) 115
    O5 H5 O6 2_676 0.82 2.04 2.7914(16) 153
    O6 H6 O7 . 0.82 2.19 2.6440(16) 115
    O2 H2 O4 . 0.82 1.88 2.6155(17) 148
data_global
_journal_date_recd_electronic     2011-01-18
_journal_date_accepted     2011-02-14
_journal_name_full     'Acta Crystallographica, Section E'
_journal_year     2011
_journal_volume     67
_journal_issue      3
_journal_page_first     o661
_journal_page_last     o661
_journal_paper_category     QO
_journal_coeditor_code     JH2258
_publ_contact_author_name     'Zhu,Shenghua'
_publ_contact_author_address
;
Guangdong Food and Drug Vocational College
Guangzhou 510520
People's Republic of China
;
_publ_contact_author_email     zhusanmao2@163.com
_publ_contact_author_fax     '086 020 82551920'
_publ_contact_author_phone     '086 020 82551920'
_publ_section_title
;
3,5,3'-Trihydroxy-4'-methoxy-7-(3-methylbut-2-enyloxy)flavone
;
loop_
    _publ_author_name
    _publ_author_address
    'Zhu, Sheng-Hua'
;
Guangdong Food and Drug Vocational College
Guangzhou 510520
People's Republic of China
;
    'Liu, Shao-Qian'
;
Jiangxi Key Laboratory of Organic Chemistry
Jiangxi Science & Technology Normal University
Nanchang 330013
People's Republic of China
;
