# Supplementary material for: 3,5,3′-Trihy­droxy-4′-meth­oxy-7-(3-methyl­but-2-en­yloxy)flavone
Source: Acta Crystallogr Sect E Struct Rep Online. 2011 Feb 19;67(Pt 3):o661. doi: 10.1107/S1600536811005393 (PMC3052086; doi:10.1107/S1600536811005393)
Supplement: Supplementary file 2 [file e-67-0o661-Isup2.hkl]

# 
# h,k,l, Fc-squared, Fo-squared, sigma(Fo-squared) and status flag 
# 
data_I
_shelx_title ' a in P-1' 
_shelx_refln_list_code          4 
_shelx_F_calc_maximum      181.35 
_exptl_crystal_F_000       404.00 
_reflns_d_resolution_high  0.7697 
 
loop_ 
 _symmetry_equiv_pos_as_xyz 
 'x, y, z' 
 '-x, -y, -z' 
 
_cell_length_a     8.4073 
_cell_length_b     9.0343 
_cell_length_c    12.4893 
_cell_angle_alpha  79.371 
_cell_angle_beta   83.519 
_cell_angle_gamma  78.806 
 
_shelx_F_squared_multiplier     1.000 
 
loop_ 
 _refln_index_h 
 _refln_index_k 
 _refln_index_l 
 _refln_F_squared_calc 
 _refln_F_squared_meas 
 _refln_F_squared_sigma 
 _refln_observed_status 
   1   0   0     2065.86     2018.70     26.25 o 
   2   0   0     1257.10     1310.54     10.35 o 
   3   0   0     2243.25     2258.85     17.70 o 
   4   0   0      100.04      113.72      1.70 o 
   5   0   0      118.69      123.06      1.88 o 
   6   0   0       23.36       23.58      1.26 o 
   7   0   0        4.47        4.48      0.77 o 
   8   0   0        6.14        7.12      0.96 o 
   9   0   0       11.74        9.39      1.19 o 
  10   0   0        0.40        0.17      0.69 o 
 -10   1   0        1.43        1.54      0.93 o 
  -9   1   0        0.01        0.31      0.66 o 
  -8   1   0       12.51       12.92      1.19 o 
  -7   1   0       18.77       19.01      1.26 o 
  -6   1   0        6.13        4.18      0.66 o 
  -5   1   0      140.97      142.33      2.17 o 
  -4   1   0      154.31      167.04      2.17 o 
  -3   1   0      964.99     1037.41      8.58 o 
  -2   1   0    31097.32    26121.09    366.92 o 
  -1   1   0       33.07       29.18      0.74 o 
   0   1   0       49.87       54.98      1.24 o 
   1   1   0     1821.15     1755.93     17.35 o 
   2   1   0     1534.27     1554.53     12.25 o 
   3   1   0      105.31       96.31      1.40 o 
   4   1   0       93.07      100.68      1.59 o 
   5   1   0       16.24       16.95      0.67 o 
   6   1   0        0.28        0.31      0.36 o 
   7   1   0       77.02       69.30      1.68 o 
   8   1   0        1.89        0.00      0.93 o 
   9   1   0       34.92       36.82      1.51 o 
  10   1   0        6.41        7.12      0.86 o 
 -10   2   0        1.10        1.24      1.24 o 
  -9   2   0        0.20        0.75      0.74 o 
  -8   2   0        1.15        1.06      0.74 o 
  -7   2   0        7.20        4.44      0.74 o 
  -6   2   0       15.58       16.00      1.19 o 
  -5   2   0       84.91       87.54      4.17 o 
  -4   2   0       39.16       42.20      3.08 o 
  -3   2   0      819.64      802.56      8.66 o 
  -2   2   0      170.59      151.98      2.37 o 
  -1   2   0      576.04      559.29      5.93 o 
   0   2   0      442.18      459.37      4.54 o 
   1   2   0       89.60       85.41      1.53 o 
   2   2   0      384.97      393.44      5.10 o 
   3   2   0        0.03        0.15      0.15 o 
   4   2   0      119.57      128.12      1.49 o 
   5   2   0      565.79      527.83      5.68 o 
   6   2   0       60.14       53.70      1.07 o 
   7   2   0       55.72       55.76      1.23 o 
   8   2   0       25.47       24.18      1.32 o 
   9   2   0        1.25        1.97      0.58 o 
  10   2   0        6.89        8.03      1.85 o 
  -9   3   0        2.51        4.79      1.08 o 
  -8   3   0        1.92        3.16      0.96 o 
  -7   3   0       17.94       16.67      2.63 o 
  -6   3   0      184.15      180.74      3.78 o 
  -5   3   0       64.97       65.82      2.01 o 
  -4   3   0        0.59       -0.15      0.46 o 
  -3   3   0      102.28      122.34      8.80 o 
  -2   3   0        0.27        0.62      0.29 o 
  -1   3   0      128.31      138.53      1.65 o 
   0   3   0       16.74       13.61      0.47 o 
   1   3   0       37.24       47.69      0.90 o 
   2   3   0       10.37        4.52      0.93 o 
   3   3   0      177.46      186.89      4.02 o 
   4   3   0      661.53      714.27      6.50 o 
   5   3   0       12.10       14.11      0.58 o 
   6   3   0      221.42      224.06      2.46 o 
   7   3   0        2.21        1.83      0.36 o 
   8   3   0        9.10        7.72      1.09 o 
   9   3   0        0.06        0.31      0.87 o 
  10   3   0        4.12        6.49      1.54 o 
  -9   4   0        2.66        4.63      1.54 o 
  -8   4   0       60.45       52.65      2.37 o 
  -7   4   0        2.48        2.48      1.39 o 
  -6   4   0        2.64        4.45      1.39 o 
  -5   4   0        0.63        0.25      0.51 o 
  -4   4   0        2.00        2.25      0.55 o 
  -3   4   0      118.15      121.85      2.45 o 
  -2   4   0      122.14      125.78      2.45 o 
  -1   4   0       14.83       16.44      0.62 o 
   0   4   0      552.72      559.31      5.07 o 
   1   4   0     1408.62     1510.17     12.19 o 
   2   4   0      751.41      878.09      7.54 o 
   3   4   0     1141.20     1298.39     10.77 o 
   4   4   0     1400.33     1547.66     13.68 o 
   5   4   0       94.55       93.37      1.64 o 
   6   4   0       30.07       26.58      1.53 o 
   7   4   0       41.38       42.21      1.97 o 
   8   4   0        9.09        7.34      1.09 o 
   9   4   0       13.48       15.47      1.53 o 
  10   4   0        8.73        8.87      2.78 o 
  -8   5   0        0.24        1.28      0.77 o 
  -7   5   0        0.27        0.44      0.74 o 
  -6   5   0        1.15        1.41      0.74 o 
  -5   5   0        0.07        0.88      0.77 o 
  -4   5   0        5.23        5.43      0.79 o 
  -3   5   0        3.09        1.44      0.62 o 
  -2   5   0       74.38       69.03      1.87 o 
  -1   5   0     1126.18     1205.92     10.96 o 
   0   5   0        7.13       10.70      0.50 o 
   1   5   0     1251.17     1367.26     11.39 o 
   2   5   0     1492.42     1665.31     13.62 o 
   3   5   0      513.43      554.10      7.42 o 
   4   5   0       36.83       40.11      1.63 o 
   5   5   0      238.59      228.71      4.37 o 
   6   5   0        0.10        0.31      0.66 o 
   7   5   0      109.06      109.22      4.94 o 
   8   5   0        8.13        8.35      1.09 o 
   9   5   0        0.70        1.75      0.96 o 
  10   5   0       30.45       31.35      2.18 o 
  -8   6   0        0.24        2.16      1.24 o 
  -7   6   0        0.95        3.28      1.54 o 
  -6   6   0        0.44        0.00      1.39 o 
  -5   6   0        0.99        1.59      0.74 o 
  -4   6   0       11.25       12.25      1.39 o 
  -3   6   0      110.03      100.49      2.51 o 
  -2   6   0       40.05       39.60      1.59 o 
  -1   6   0       26.53       23.98      1.39 o 
   0   6   0      186.61      191.02      2.54 o 
   1   6   0      264.95      281.99      4.60 o 
   2   6   0        0.49       -0.21      0.55 o 
   3   6   0      170.46      154.16      3.47 o 
   4   6   0       10.35       11.13      1.09 o 
   5   6   0       77.42       72.44      2.50 o 
   6   6   0       11.00       12.97      1.31 o 
   7   6   0      116.16      110.10      3.38 o 
   8   6   0       65.41       54.20      2.50 o 
   9   6   0        3.82        3.29      2.78 o 
  10   6   0        2.19        2.41      1.19 o 
  -7   7   0        0.22        1.39      1.85 o 
  -6   7   0        3.28        5.38      1.03 o 
  -5   7   0       10.13       11.04      1.26 o 
  -4   7   0       13.91       14.10      1.26 o 
  -3   7   0       25.14       27.06      1.54 o 
  -2   7   0        0.00       -0.62      0.57 o 
  -1   7   0       26.87       29.56      1.38 o 
   0   7   0       41.85       35.83      3.40 o 
   1   7   0        8.08        7.75      1.07 o 
   2   7   0        4.38        4.70      1.85 o 
   3   7   0        1.04        1.66      0.79 o 
   4   7   0        2.30        1.20      0.79 o 
   5   7   0      241.68      202.63      7.88 o 
   6   7   0        0.12        0.46      1.39 o 
   7   7   0       61.55       47.42      2.40 o 
   8   7   0        5.84        3.15      1.85 o 
   9   7   0        1.39        1.08      1.09 o 
  -6   8   0        0.06        1.74      2.32 o 
  -5   8   0        5.28        8.65      2.16 o 
  -4   8   0        1.86        2.57      0.83 o 
  -3   8   0        0.10        1.08      0.79 o 
  -2   8   0       32.47       36.14      3.40 o 
  -1   8   0       17.98       17.60      3.09 o 
   0   8   0        3.09        3.40      2.16 o 
   1   8   0       45.23       42.00      3.71 o 
   2   8   0       19.31       18.17      2.78 o 
   3   8   0       67.93       61.34      4.63 o 
   4   8   0      182.51      165.17      4.13 o 
   5   8   0       59.60       40.58      2.15 o 
   6   8   0        0.73       -0.23      0.93 o 
   7   8   0        1.04       -1.19      0.79 o 
   8   8   0       12.10       13.52      1.75 o 
   9   8   0        3.25        1.91      1.19 o 
  -5   9   0        0.19        2.47      1.85 o 
  -4   9   0        0.64        2.16      1.85 o 
  -3   9   0        0.07        0.00      1.85 o 
  -2   9   0        0.32        0.93      1.85 o 
  -1   9   0       36.78       39.23      4.02 o 
   0   9   0        8.93        6.49      2.78 o 
   1   9   0       36.59       37.06      3.71 o 
   2   9   0      246.40      206.01      7.41 o 
   3   9   0       45.27       38.93      2.29 o 
   4   9   0        1.21        0.56      1.07 o 
   5   9   0        7.34        6.99      1.31 o 
   6   9   0        1.86        2.04      1.03 o 
   7   9   0       12.63       13.83      1.71 o 
   8   9   0        0.51        1.81      1.41 o 
  -3  10   0        3.37        9.57      2.47 o 
  -2  10   0       24.28       25.64      3.71 o 
  -1  10   0       21.50       20.38      3.40 o 
   0  10   0       62.57       60.85      5.25 o 
   1  10   0       26.73       25.64      4.02 o 
   2  10   0        9.60        8.96      2.78 o 
   3  10   0        6.54        4.63      2.47 o 
   4  10   0       15.75       16.03      1.82 o 
   5  10   0        7.36       10.55      3.71 o 
   6  10   0        0.68       -0.13      2.01 o 
  -1  11   0        1.55        0.93      2.78 o 
   0  11   0        8.76       12.35      3.40 o 
   1  11   0        0.24        1.85      3.09 o 
   2  11   0        7.49        4.63      3.40 o 
   3  11   0        4.42        5.56      3.40 o 
   4  11   0        7.87       11.12      3.40 o 
   5  11   0       52.33       57.99      4.79 o 
  -4 -11   1        1.30        0.62      2.78 o 
  -3 -11   1        4.35        4.02      3.40 o 
  -2 -11   1        0.04       -3.09      2.78 o 
  -1 -11   1        0.79       -1.54      2.78 o 
   0 -11   1        0.01        2.16      3.09 o 
  -6 -10   1        3.00        0.18      1.35 o 
  -5 -10   1       14.98       18.99      2.00 o 
  -4 -10   1        0.08       -2.37      1.70 o 
  -3 -10   1        6.22        7.72      2.78 o 
  -2 -10   1        3.74        0.00      2.47 o 
  -1 -10   1        1.36        0.00      2.47 o 
   0 -10   1        4.70        5.25      2.78 o 
   1 -10   1        1.35        3.71      2.78 o 
   2 -10   1       17.96       22.55      3.40 o 
   3 -10   1       26.82       29.03      3.71 o 
  -7  -9   1        4.55       10.00      1.71 o 
  -6  -9   1       21.98       24.36      2.15 o 
  -5  -9   1        0.13       -0.41      0.83 o 
  -4  -9   1       23.33       15.87      2.32 o 
  -3  -9   1        7.86        6.15      1.35 o 
  -2  -9   1        1.17       -2.47      2.16 o 
  -1  -9   1       32.09       30.27      3.71 o 
   0  -9   1      134.77      130.03      6.18 o 
   1  -9   1        4.79        3.40      2.47 o 
   2  -9   1        0.03        0.31      1.85 o 
   3  -9   1        6.73        8.03      2.47 o 
   4  -9   1        0.15        3.09      1.85 o 
   5  -9   1        0.30        1.54      1.54 o 
  -8  -8   1       12.27       15.17      4.79 o 
  -7  -8   1        7.66        6.81      1.41 o 
  -6  -8   1       10.48        8.90      1.41 o 
  -5  -8   1       27.31       20.93      1.71 o 
  -4  -8   1       78.55       57.84      2.45 o 
  -3  -8   1       85.26       74.46      2.74 o 
  -2  -8   1      270.50      245.37      4.97 o 
  -1  -8   1       26.47       24.40      3.09 o 
   0  -8   1        0.06        0.31      2.16 o 
   1  -8   1        3.03        2.78      2.47 o 
   2  -8   1        1.46       -0.62      1.85 o 
   3  -8   1        4.15        3.71      1.85 o 
   4  -8   1        3.62        2.28      0.79 o 
   5  -8   1        4.18        5.91      1.07 o 
   6  -8   1        4.17        5.52      1.07 o 
  -9  -7   1        3.88        3.40      1.31 o 
  -8  -7   1        0.04       -0.07      0.96 o 
  -7  -7   1       15.37       11.98      1.41 o 
  -6  -7   1      159.58      132.94      3.82 o 
  -5  -7   1       56.80       53.32      3.09 o 
  -4  -7   1       51.16       44.49      4.17 o 
  -3  -7   1       75.11       53.81      2.22 o 
  -2  -7   1        6.51        5.70      1.07 o 
  -1  -7   1       69.80       76.62      2.51 o 
   0  -7   1       76.62       84.01      4.63 o 
   1  -7   1       57.57       51.89      4.02 o 
   2  -7   1        2.10        1.70      0.59 o 
   3  -7   1        0.07       -0.44      0.57 o 
   4  -7   1       13.12       11.59      1.07 o 
   5  -7   1        0.83        0.27      0.79 o 
   6  -7   1        0.00       -0.12      1.08 o 
   7  -7   1        0.06        0.58      0.79 o 
  -9  -6   1       13.12       11.87      1.63 o 
  -8  -6   1       40.62       38.47      2.18 o 
  -7  -6   1       94.65       87.73      3.06 o 
  -6  -6   1        0.57       -0.04      0.77 o 
  -5  -6   1       35.11       32.66      1.85 o 
  -4  -6   1       24.82       22.86      1.53 o 
  -3  -6   1      139.06      150.41      3.47 o 
  -2  -6   1      238.89      247.16      4.44 o 
  -1  -6   1        2.92        2.72      0.62 o 
   0  -6   1        0.04        3.40      1.85 o 
   1  -6   1       68.54       73.10      1.90 o 
   2  -6   1        3.16        3.62      0.59 o 
   3  -6   1        5.81        7.55      0.83 o 
   4  -6   1       11.12       11.42      1.08 o 
   5  -6   1        0.99        1.35      0.79 o 
   6  -6   1        3.51        3.85      1.54 o 
   7  -6   1        1.25        1.90      0.77 o 
   8  -6   1        0.15        1.16      2.78 o 
 -10  -5   1        0.85        0.21      0.96 o 
  -9  -5   1       79.82       82.79      3.06 o 
  -8  -5   1        2.32        2.01      0.87 o 
  -7  -5   1        4.42        4.22      0.87 o 
  -6  -5   1        0.05       -0.15      0.66 o 
  -5  -5   1        9.98        7.78      0.96 o 
  -4  -5   1       43.63       45.67      2.32 o 
  -3  -5   1      323.43      338.51      5.23 o 
  -2  -5   1       14.53       13.28      1.70 o 
  -1  -5   1      259.52      277.92      4.43 o 
   0  -5   1      253.61      247.74      2.81 o 
   1  -5   1       34.48       43.73      1.12 o 
   2  -5   1      262.11      254.39      4.00 o 
   3  -5   1        0.44       -0.41      0.62 o 
   4  -5   1        1.83        1.44      0.55 o 
   5  -5   1        4.40        6.26      0.96 o 
   6  -5   1        2.88        2.51      0.79 o 
   7  -5   1        0.03        1.15      0.74 o 
   8  -5   1        0.40        1.24      1.24 o 
 -10  -4   1        1.77        2.47      1.24 o 
  -9  -4   1       30.53       30.27      1.97 o 
  -8  -4   1        0.16        0.26      0.74 o 
  -7  -4   1       94.12       92.39      2.84 o 
  -6  -4   1        0.12       -0.77      0.51 o 
  -5  -4   1      495.76      513.35      7.21 o 
  -4  -4   1      216.24      225.49      3.93 o 
  -3  -4   1       34.21       41.23      1.53 o 
  -2  -4   1      313.44      292.99      4.35 o 
  -1  -4   1     1903.19     2169.05     17.22 o 
   0  -4   1      219.65      228.52      2.51 o 
   1  -4   1       53.56       56.27      1.03 o 
   2  -4   1      142.02      122.40      2.29 o 
   3  -4   1      171.18      172.82      3.19 o 
   4  -4   1       18.58       21.30      3.24 o 
   5  -4   1        9.21       10.62      0.96 o 
   6  -4   1        4.43        6.06      0.96 o 
   7  -4   1        0.19        1.24      1.08 o 
   8  -4   1        1.25        1.85      0.87 o 
   9  -4   1        0.03        1.65      0.96 o 
  -9  -3   1       39.24       46.52      4.79 o 
  -8  -3   1        0.30        0.57      0.74 o 
  -7  -3   1      118.99      118.68      3.09 o 
  -6  -3   1      285.43      296.82      3.12 o 
  -5  -3   1      372.92      391.21      3.79 o 
  -4  -3   1       63.00       75.69      1.34 o 
  -3  -3   1     4566.94     4847.25     37.48 o 
  -2  -3   1      453.69      461.62      5.78 o 
  -1  -3   1       55.19       45.10      1.26 o 
   0  -3   1      132.39      135.07      1.55 o 
   1  -3   1        0.04        0.35      0.52 o 
   2  -3   1      132.02      126.43      2.29 o 
   3  -3   1       17.74       14.59      0.79 o 
   4  -3   1      158.35      166.59      3.12 o 
   5  -3   1       31.48       33.95      1.48 o 
   6  -3   1       90.10       95.93      3.24 o 
   7  -3   1        1.60        1.50      0.74 o 
   8  -3   1        0.84        0.44      0.74 o 
   9  -3   1        9.95        8.73      1.19 o 
  -9  -2   1        6.23        4.94      1.54 o 
  -8  -2   1       64.36       66.23      1.82 o 
  -7  -2   1       84.26       87.78      1.91 o 
  -6  -2   1      207.92      215.84      2.91 o 
  -5  -2   1      698.20      741.55      8.88 o 
  -4  -2   1      178.27      174.81      2.51 o 
  -3  -2   1        9.73       17.36      1.18 o 
  -2  -2   1      416.00      435.00      7.41 o 
  -1  -2   1      586.51      610.29      6.76 o 
   0  -2   1        3.41        4.14      0.47 o 
   1  -2   1      308.92      261.82      3.19 o 
   2  -2   1      864.13      855.10      8.97 o 
   3  -2   1      104.93      108.78      2.15 o 
   4  -2   1     1144.98     1127.37      9.61 o 
   5  -2   1       29.44       32.35      1.41 o 
   6  -2   1       17.76       18.94      1.39 o 
   7  -2   1       29.04       29.43      1.48 o 
   8  -2   1        1.82        1.01      0.74 o 
   9  -2   1        0.01        0.93      0.74 o 
  10  -2   1        2.93        4.67      0.89 o 
 -10  -1   1       11.33        6.88      1.08 o 
  -9  -1   1        0.88        1.94      1.54 o 
  -8  -1   1       62.45       57.87      3.24 o 
  -7  -1   1        1.50        0.79      0.45 o 
  -6  -1   1       21.15       27.85      1.00 o 
  -5  -1   1        1.98        0.93      0.25 o 
  -4  -1   1       16.14       10.81      0.45 o 
  -3  -1   1        0.48        1.28      0.21 o 
  -2  -1   1       10.63        6.24      0.28 o 
  -1  -1   1      523.58      498.96      5.46 o 
   0  -1   1        3.75        2.32      0.46 o 
   1  -1   1      248.11      252.47      2.89 o 
   2  -1   1     6537.70     6336.32     92.04 o 
   3  -1   1      204.50      208.62      2.26 o 
   4  -1   1       46.24       44.89      1.04 o 
   5  -1   1       23.14       20.60      0.79 o 
   6  -1   1       33.16       34.15      1.41 o 
   7  -1   1        1.74        1.34      0.62 o 
   8  -1   1        0.00        0.51      0.55 o 
   9  -1   1        6.28        7.42      1.67 o 
  10  -1   1        0.74        1.63      0.58 o 
 -10   0   1        9.63        8.96      1.54 o 
  -9   0   1       19.02       20.31      1.41 o 
  -8   0   1       11.63       10.57      0.96 o 
  -7   0   1        0.17       -0.69      0.46 o 
  -6   0   1       26.93       24.92      0.94 o 
  -5   0   1        8.89       10.12      0.58 o 
  -4   0   1       77.49       92.10      1.48 o 
  -3   0   1       99.55      101.09      1.40 o 
  -2   0   1      871.77      809.69      6.64 o 
  -1   0   1      234.21      232.00      4.79 o 
   1   0   1     1220.17     1225.83      9.35 o 
   2   0   1        0.22       -0.27      0.18 o 
   3   0   1       11.49       15.49      1.10 o 
   4   0   1      360.67      344.30      3.58 o 
   5   0   1        1.27        0.12      0.26 o 
   6   0   1       57.23       54.74      1.34 o 
   7   0   1        1.33        1.39      0.77 o 
   8   0   1        0.37       -0.08      0.40 o 
   9   0   1        3.02        3.59      0.60 o 
  10   0   1        1.01        1.83      0.67 o 
 -10   1   1        0.43       -0.31      0.93 o 
  -9   1   1        0.41        1.85      0.93 o 
  -8   1   1        2.58        2.87      0.74 o 
  -7   1   1        2.43        3.17      1.24 o 
  -6   1   1       67.85       67.39      1.93 o 
  -5   1   1      139.29      143.93      2.81 o 
  -4   1   1       17.70       12.46      0.77 o 
  -3   1   1      427.38      428.32      4.03 o 
  -2   1   1    32887.50    28906.66   1298.81 o 
  -1   1   1     2407.06     2501.79     30.89 o 
   0   1   1     1831.96     1741.34     22.86 o 
   1   1   1     4046.94     3781.27     43.66 o 
   2   1   1       54.43       48.61      0.76 o 
   3   1   1       96.51      109.26      1.23 o 
   4   1   1      480.60      444.99      3.71 o 
   5   1   1       43.28       33.70      0.94 o 
   6   1   1       41.62       43.20      1.02 o 
   7   1   1        0.89        1.72      0.36 o 
   8   1   1        0.39       -0.59      0.40 o 
   9   1   1        8.67       10.78      0.86 o 
  10   1   1        1.43        3.04      0.89 o 
 -10   2   1        0.76       -0.31      0.93 o 
  -9   2   1        3.11        2.78      1.24 o 
  -8   2   1        9.83        8.47      1.39 o 
  -7   2   1       63.11       64.50      2.16 o 
  -6   2   1       22.31       19.10      1.19 o 
  -5   2   1      212.62      233.88      3.78 o 
  -4   2   1    12157.19    11740.63     91.30 o 
  -3   2   1      408.83      401.29      3.83 o 
  -2   2   1     2140.84     2206.80     17.29 o 
  -1   2   1     7524.27     7404.65     58.53 o 
   0   2   1      706.77      741.74      7.46 o 
   1   2   1      853.24      829.20      8.22 o 
   2   2   1      532.47      496.91      4.40 o 
   3   2   1      186.68      168.21      2.04 o 
   4   2   1      230.66      231.75      2.23 o 
   5   2   1        5.75        4.17      0.36 o 
   6   2   1        0.44        0.31      0.23 o 
   7   2   1      144.20      148.51      2.12 o 
   8   2   1        2.25        1.85      0.46 o 
   9   2   1        5.88        7.03      0.79 o 
  10   2   1        3.77        4.02      1.54 o 
  -9   3   1        8.69        6.18      1.54 o 
  -8   3   1       10.35        8.63      1.54 o 
  -7   3   1       25.94       22.57      1.41 o 
  -6   3   1     1020.21      953.42     11.39 o 
  -5   3   1       67.61       67.02      1.93 o 
  -4   3   1      159.43      161.93      4.63 o 
  -3   3   1      248.86      266.78      4.32 o 
  -2   3   1      340.13      348.08      3.39 o 
  -1   3   1       18.40       21.45      0.62 o 
   0   3   1      177.23      182.56      1.99 o 
   1   3   1       59.85       58.91      1.07 o 
   2   3   1       35.74       38.21      0.79 o 
   3   3   1      454.18      490.49      4.59 o 
   4   3   1        5.14        3.26      0.54 o 
   5   3   1      466.93      487.31      4.95 o 
   6   3   1        3.87        3.33      0.45 o 
   7   3   1        0.42       -0.08      0.40 o 
   8   3   1        2.31        2.01      0.64 o 
   9   3   1       56.69       55.31      2.40 o 
  10   3   1        4.50        6.18      1.85 o 
  -9   4   1        6.26        5.25      1.54 o 
  -8   4   1       11.81       11.43      1.85 o 
  -7   4   1       55.34       57.69      4.94 o 
  -6   4   1        0.58        0.31      0.66 o 
  -5   4   1       37.92       37.36      2.32 o 
  -4   4   1       11.07       13.45      0.96 o 
  -3   4   1       10.38       10.44      0.93 o 
  -2   4   1      124.11      121.32      1.74 o 
  -1   4   1        2.41        1.72      0.22 o 
   0   4   1      123.42      127.14      1.65 o 
   1   4   1     1356.71     1507.13     12.14 o 
   2   4   1      106.41      152.74      1.93 o 
   3   4   1      308.43      344.97      3.94 o 
   4   4   1       78.15       92.36      1.57 o 
   5   4   1       34.69       31.86      0.96 o 
   6   4   1        5.57        6.88      0.75 o 
   7   4   1       34.55       35.43      1.85 o 
   8   4   1        4.58        3.95      1.24 o 
   9   4   1       17.20       15.36      1.53 o 
  10   4   1        0.45        0.93      1.39 o 
  -8   5   1        0.37        0.62      0.93 o 
  -7   5   1       21.56       19.88      1.48 o 
  -6   5   1        0.76        1.01      0.74 o 
  -5   5   1       32.80       31.78      1.63 o 
  -4   5   1        0.15       -0.43      0.93 o 
  -3   5   1        1.57        1.80      1.24 o 
  -2   5   1       23.99       20.20      1.08 o 
  -1   5   1       21.31       14.24      0.63 o 
   0   5   1      398.06      408.13      5.21 o 
   1   5   1       96.58      112.49      1.71 o 
   2   5   1     1158.03     1295.20     15.25 o 
   3   5   1        7.50        9.63      0.52 o 
   4   5   1       32.25       35.92      1.85 o 
   5   5   1        0.13       -0.15      0.44 o 
   6   5   1       16.49       18.72      1.41 o 
   7   5   1        3.44        2.63      0.87 o 
   8   5   1       45.31       42.67      2.93 o 
   9   5   1       33.99       36.18      5.87 o 
  10   5   1        1.47        0.55      0.96 o 
  -8   6   1        0.47        0.31      1.24 o 
  -7   6   1        7.81        4.94      1.24 o 
  -6   6   1        2.75        2.47      1.24 o 
  -5   6   1        0.16        0.31      0.55 o 
  -4   6   1       54.16       49.64      1.93 o 
  -3   6   1      147.48      140.87      3.03 o 
  -2   6   1       81.59       71.31      2.06 o 
  -1   6   1      636.30      656.05      7.86 o 
   0   6   1     1525.69     1597.60     13.34 o 
   1   6   1       81.14       82.07      1.55 o 
   2   6   1       71.60       67.99      2.15 o 
   3   6   1       75.74       63.32      2.07 o 
   4   6   1       37.95       35.54      1.63 o 
   5   6   1      124.89      126.50      4.02 o 
   6   6   1      100.80      108.28      3.71 o 
   7   6   1       89.99       92.37      3.06 o 
   8   6   1       39.51       38.96      3.71 o 
   9   6   1       29.68       31.90      2.07 o 
  10   6   1        0.86        1.70      1.09 o 
  -7   7   1        0.28        0.31      0.93 o 
  -6   7   1        3.96        3.81      0.96 o 
  -5   7   1       68.86       56.49      2.22 o 
  -4   7   1        0.00        0.79      1.39 o 
  -3   7   1      144.56      134.52      3.19 o 
  -2   7   1      339.59      334.97      5.25 o 
  -1   7   1       11.67       11.79      1.39 o 
   0   7   1       22.01       22.24      2.78 o 
   1   7   1       76.98       66.81      2.29 o 
   2   7   1        3.57        5.24      0.83 o 
   3   7   1      164.26      162.42      3.71 o 
   4   7   1      190.54      197.04      4.25 o 
   5   7   1        1.45        2.13      0.96 o 
   6   7   1      256.03      224.05      5.41 o 
   7   7   1       15.88       14.77      1.63 o 
   8   7   1        0.00       -0.46      0.87 o 
   9   7   1        9.55       15.17      1.75 o 
  -6   8   1        2.46        1.54      0.93 o 
  -5   8   1        1.54        3.64      0.96 o 
  -4   8   1       17.03       16.21      1.31 o 
  -3   8   1        1.27        0.93      1.24 o 
  -2   8   1        0.04       -0.39      0.59 o 
  -1   8   1        0.24        0.93      2.16 o 
   0   8   1        1.56        0.62      2.16 o 
   1   8   1       39.72       37.69      1.87 o 
   2   8   1       64.76       63.20      2.45 o 
   3   8   1      142.44      123.45      3.47 o 
   4   8   1      158.60      122.13      3.47 o 
   5   8   1       61.71       55.21      3.09 o 
   6   8   1       34.42       30.58      3.09 o 
   7   8   1        7.86        6.03      1.26 o 
   8   8   1        1.17        0.27      1.08 o 
   9   8   1        0.00       -0.17      0.96 o 
  -5   9   1        0.17        1.65      2.47 o 
  -4   9   1        1.16        2.78      1.54 o 
  -3   9   1        3.04        4.63      2.16 o 
  -2   9   1        1.00        2.16      1.85 o 
  -1   9   1        0.01       -3.09      2.16 o 
   0   9   1        6.37        7.41      2.47 o 
   1   9   1       56.59       47.56      4.32 o 
   2   9   1        2.00        3.70      1.07 o 
   3   9   1      131.94      110.44      3.41 o 
   4   9   1       16.43       14.72      1.54 o 
   5   9   1        0.38        0.80      1.03 o 
   6   9   1       11.70       14.39      1.63 o 
   7   9   1        0.13       -0.75      1.54 o 
   8   9   1       17.40       20.56      2.07 o 
  -3  10   1        7.56       13.90      2.78 o 
  -2  10   1        3.21        5.87      2.16 o 
  -1  10   1       11.46       13.28      3.09 o 
   0  10   1       89.67       85.24      5.87 o 
   1  10   1       59.03       48.80      4.63 o 
   2  10   1        4.87        2.78      2.78 o 
   3  10   1        2.65        0.65      1.24 o 
   4  10   1       24.15       28.71      2.22 o 
   5  10   1       11.56        7.78      1.85 o 
   6  10   1       13.71       23.19      3.71 o 
   7  10   1       14.89       14.09      1.93 o 
  -1  11   1       27.41       33.97      4.32 o 
   0  11   1        2.68        5.87      3.40 o 
   1  11   1       10.52        7.72      3.40 o 
   2  11   1        0.01       -2.78      2.47 o 
   3  11   1       10.42        8.03      3.09 o 
   4  11   1        4.44        0.62      2.78 o 
   5  11   1        2.28       -0.21      1.11 o 
  -3 -11   2       15.14       17.30      4.02 o 
  -2 -11   2        0.04        0.00      3.09 o 
  -1 -11   2        1.01        5.25      3.40 o 
   0 -11   2        0.07        7.41      3.09 o 
  -6 -10   2       13.51       22.19      2.78 o 
  -5 -10   2        0.44       -1.44      1.11 o 
  -4 -10   2        0.50       -0.31      1.70 o 
  -3 -10   2        0.28       -3.24      2.16 o 
  -2 -10   2        0.06       -2.78      2.78 o 
  -1 -10   2        0.15        3.71      2.78 o 
   0 -10   2        0.19        0.31      2.47 o 
   1 -10   2        4.88        5.25      2.78 o 
   2 -10   2        0.02        2.78      2.16 o 
   3 -10   2        0.65       -0.93      1.85 o 
  -7  -9   2       10.63       13.66      2.01 o 
  -6  -9   2        0.50        0.31      1.26 o 
  -5  -9   2       16.60       13.08      1.71 o 
  -4  -9   2        0.33       -0.20      1.07 o 
  -3  -9   2        2.40        0.93      1.11 o 
  -2  -9   2        3.43        1.54      2.47 o 
  -1  -9   2        1.92        1.24      2.78 o 
   0  -9   2        0.09        1.85      2.47 o 
   1  -9   2       61.64       59.92      4.63 o 
   2  -9   2       65.32       70.42      4.94 o 
   3  -9   2        0.63        1.54      1.85 o 
   4  -9   2       34.92       39.23      4.02 o 
  -8  -8   2        6.38        5.45      1.41 o 
  -7  -8   2        8.79        9.48      1.63 o 
  -6  -8   2        0.34       -0.93      0.83 o 
  -5  -8   2        0.11        0.62      0.83 o 
  -4  -8   2       16.09       10.61      1.48 o 
  -3  -8   2       13.93       10.39      2.63 o 
  -2  -8   2       80.50       74.13      2.80 o 
  -1  -8   2       48.10       37.37      3.71 o 
   0  -8   2       20.01       25.33      3.40 o 
   1  -8   2       39.06       40.15      4.02 o 
   2  -8   2       23.80       21.31      3.09 o 
   3  -8   2       11.96        8.34      2.16 o 
   4  -8   2        1.09        1.85      1.85 o 
   5  -8   2        2.55        3.00      2.47 o 
   6  -8   2        0.07        1.03      1.54 o 
  -9  -7   2        0.11       -0.31      1.09 o 
  -8  -7   2        4.53        3.31      1.19 o 
  -7  -7   2        8.08        6.15      1.19 o 
  -6  -7   2        0.16        0.44      0.74 o 
  -5  -7   2       76.20       65.98      2.59 o 
  -4  -7   2      409.33      360.59      6.32 o 
  -3  -7   2        5.32        6.43      1.07 o 
  -2  -7   2        2.84        2.59      1.24 o 
  -1  -7   2       27.13       27.15      2.32 o 
   0  -7   2       31.76       30.89      3.40 o 
   1  -7   2        4.27        6.49      2.47 o 
   2  -7   2       14.10       14.21      2.47 o 
   3  -7   2       20.18       20.03      2.16 o 
   4  -7   2        6.34        5.78      1.24 o 
   5  -7   2       13.88       13.91      1.85 o 
   6  -7   2        0.00       -0.75      1.39 o 
   7  -7   2        0.52        1.04      1.39 o 
  -9  -6   2        9.12        9.18      1.53 o 
  -8  -6   2       23.13       21.69      1.75 o 
  -7  -6   2       43.64       40.79      2.18 o 
  -6  -6   2      245.41      229.84      4.91 o 
  -5  -6   2       38.28       32.23      1.85 o 
  -4  -6   2        1.05        0.00      0.74 o 
  -3  -6   2       68.64       77.16      2.45 o 
  -2  -6   2       14.39       10.81      1.08 o 
  -1  -6   2      150.84      160.55      3.41 o 
   0  -6   2       27.91       35.76      1.63 o 
   1  -6   2       50.88       55.31      1.66 o 
   2  -6   2      101.64      100.56      4.63 o 
   3  -6   2       25.14       20.96      1.31 o 
   4  -6   2        0.12        0.00      0.55 o 
   5  -6   2        1.99        2.87      0.79 o 
   6  -6   2       22.69       22.03      1.48 o 
   7  -6   2        0.07        0.97      0.74 o 
 -10  -5   2       19.38       20.38      2.78 o 
  -9  -5   2       22.93       22.83      1.97 o 
  -8  -5   2       29.14       29.19      1.97 o 
  -7  -5   2       28.75       30.58      1.75 o 
  -6  -5   2        0.45        0.77      0.66 o 
  -5  -5   2      151.45      157.37      4.32 o 
  -4  -5   2       45.47       50.05      1.97 o 
  -3  -5   2      294.66      312.52      5.01 o 
  -2  -5   2       12.62       15.25      1.19 o 
  -1  -5   2       43.22       35.24      1.54 o 
   0  -5   2      113.23      121.76      1.78 o 
   1  -5   2        0.14       -0.22      0.27 o 
   2  -5   2        0.03       -0.26      0.30 o 
   3  -5   2       94.47       75.96      5.10 o 
   4  -5   2       22.24       24.68      1.31 o 
   5  -5   2       38.87       38.70      3.09 o 
   6  -5   2        6.24        7.46      1.03 o 
   7  -5   2        0.40        1.37      0.74 o 
   8  -5   2        7.66        9.96      2.78 o 
 -10  -4   2        0.30        0.62      1.54 o 
  -9  -4   2        0.86        0.62      0.87 o 
  -8  -4   2        0.46       -0.93      0.66 o 
  -7  -4   2       18.62       16.68      1.31 o 
  -6  -4   2       17.08       18.44      1.31 o 
  -5  -4   2        0.02       -0.12      0.62 o 
  -4  -4   2       44.64       44.53      1.75 o 
  -3  -4   2       97.50      110.12      4.32 o 
  -2  -4   2       17.23       12.83      1.85 o 
  -1  -4   2        0.09        0.31      0.55 o 
   0  -4   2      417.50      440.30      4.19 o 
   1  -4   2       89.58       82.75      3.24 o 
   2  -4   2       56.50       65.24      1.16 o 
   3  -4   2       87.38       75.47      2.16 o 
   4  -4   2        2.48        3.07      0.77 o 
   5  -4   2        2.92        3.09      0.74 o 
   6  -4   2       12.44       12.42      1.26 o 
   7  -4   2        9.56        8.33      1.85 o 
   8  -4   2        5.23        3.98      0.96 o 
   9  -4   2        4.38        4.66      0.82 o 
  -9  -3   2        2.94        1.85      1.54 o 
  -8  -3   2        1.81        1.50      1.39 o 
  -7  -3   2       83.15       86.64      2.62 o 
  -6  -3   2       28.59       28.28      1.53 o 
  -5  -3   2      153.93      155.64      2.21 o 
  -4  -3   2      123.74      112.86      1.64 o 
  -3  -3   2      196.85      241.85      2.57 o 
  -2  -3   2     1467.56     1514.88     15.94 o 
  -1  -3   2      209.59      232.51      3.47 o 
   0  -3   2      793.03      763.34      5.44 o 
   1  -3   2      302.22      311.55      3.18 o 
   2  -3   2      170.04      170.66      2.51 o 
   3  -3   2       74.32       66.93      1.77 o 
   4  -3   2        7.15        6.94      1.54 o 
   5  -3   2       88.19       88.51      2.37 o 
   6  -3   2       12.13       11.67      1.19 o 
   7  -3   2        6.18        6.47      0.96 o 
   8  -3   2        4.01        3.94      0.96 o 
   9  -3   2        8.66        7.58      2.07 o 
  -8  -2   2       19.38       20.28      1.09 o 
  -7  -2   2        1.61        1.05      0.47 o 
  -6  -2   2        1.12        1.42      0.51 o 
  -5  -2   2     1074.46     1080.62     15.56 o 
  -4  -2   2       13.44       15.08      0.67 o 
  -3  -2   2      260.73      261.70      2.77 o 
  -2  -2   2      407.99      426.16      3.81 o 
  -1  -2   2      771.46      789.63      8.62 o 
   0  -2   2     1177.58     1191.52      9.60 o 
   1  -2   2      522.91      497.64      3.77 o 
   2  -2   2      156.24      153.75      2.45 o 
   3  -2   2      118.46       96.05      2.47 o 
   4  -2   2        0.50        1.99      0.26 o 
   5  -2   2        2.58        2.52      0.51 o 
   6  -2   2        9.45       11.47      1.03 o 
   7  -2   2       36.96       30.68      1.63 o 
   8  -2   2        0.04        0.65      0.58 o 
   9  -2   2       24.58       23.40      1.34 o 
  10  -2   2       18.81       18.84      1.60 o 
  -9  -1   2        7.70        7.72      1.24 o 
  -8  -1   2       12.92       13.44      1.27 o 
  -7  -1   2      573.25      554.33      6.32 o 
  -6  -1   2       51.47       49.70      1.36 o 
  -5  -1   2        0.02        0.62      0.25 o 
  -4  -1   2      111.22      120.77      1.82 o 
  -3  -1   2       40.56       41.41      0.86 o 
  -2  -1   2      468.58      454.60      5.41 o 
  -1  -1   2      261.38      246.39      2.27 o 
   0  -1   2     3153.44     3075.58     24.12 o 
   1  -1   2      567.04      580.88      4.25 o 
   2  -1   2      644.89      638.67      4.68 o 
   3  -1   2       21.00       19.07      0.60 o 
   4  -1   2        9.51       12.41      1.54 o 
   5  -1   2      208.59      190.03      3.29 o 
   6  -1   2        3.57        3.56      0.66 o 
   7  -1   2       21.39       22.24      1.04 o 
   8  -1   2       46.77       45.91      1.59 o 
   9  -1   2        0.86        1.52      0.94 o 
  10  -1   2        0.28        0.83      0.64 o 
 -10   0   2       10.42       11.74      1.54 o 
  -9   0   2       64.16       58.99      2.78 o 
  -8   0   2        0.14        0.86      0.51 o 
  -7   0   2        5.67        5.10      0.98 o 
  -6   0   2       38.78       42.77      1.18 o 
  -5   0   2       55.18       46.31      1.18 o 
  -4   0   2        4.86        4.18      0.69 o 
  -3   0   2       48.43       36.19      0.82 o 
  -2   0   2     1724.69     1704.04     13.38 o 
  -1   0   2      798.42      803.55      7.83 o 
   0   0   2     8240.89     7695.31    147.63 o 
   1   0   2      368.64      345.74      3.67 o 
   2   0   2      418.39      385.73      3.03 o 
   3   0   2      584.58      549.99      4.25 o 
   4   0   2       99.02       94.65      1.30 o 
   5   0   2        3.43        5.26      0.36 o 
   6   0   2      113.20      114.81      1.96 o 
   7   0   2       42.96       44.25      1.34 o 
   8   0   2       10.77       11.95      0.94 o 
   9   0   2        0.07        0.17      0.47 o 
  10   0   2        2.05        3.30      0.78 o 
 -10   1   2        3.35        2.16      1.24 o 
  -9   1   2        1.65        2.16      0.93 o 
  -8   1   2        0.02        0.62      0.62 o 
  -7   1   2        0.16        0.62      0.77 o 
  -6   1   2        1.86        0.77      0.46 o 
  -5   1   2       27.74       31.90      1.00 o 
  -4   1   2        0.10        0.08      0.27 o 
  -3   1   2       39.01       37.93      0.89 o 
  -2   1   2     5318.09     5258.59     41.41 o 
  -1   1   2      668.54      677.90     12.66 o 
   0   1   2       32.13       34.28      0.93 o 
   1   1   2      108.07       95.00      1.18 o 
   2   1   2     1018.87     1033.79      8.45 o 
   3   1   2        8.31        9.36      0.45 o 
   4   1   2        2.14        0.82      0.20 o 
   5   1   2       42.57       46.77      1.02 o 
   6   1   2        3.90        3.76      0.38 o 
   7   1   2       51.32       51.65      1.20 o 
   8   1   2        0.55        0.08      0.40 o 
   9   1   2        0.39        0.72      0.53 o 
  10   1   2        0.00       -0.14      0.58 o 
 -10   2   2        0.60        1.24      1.24 o 
  -9   2   2        0.76        2.16      1.24 o 
  -8   2   2       16.59       11.12      1.54 o 
  -7   2   2        0.72        0.49      0.62 o 
  -6   2   2       28.96       24.54      1.85 o 
  -5   2   2       74.81       67.55      1.85 o 
  -4   2   2      162.56      160.53      2.24 o 
  -3   2   2      651.62      670.74      5.98 o 
  -2   2   2      103.09      108.10      1.48 o 
  -1   2   2      590.43      610.75      5.28 o 
   0   2   2      941.60      972.52      7.87 o 
   1   2   2      241.00      238.68      2.36 o 
   2   2   2     1718.34     1654.10     15.83 o 
   3   2   2       13.59       12.00      0.45 o 
   4   2   2       57.62       60.60      1.22 o 
   5   2   2       68.66       74.96      1.49 o 
   6   2   2       29.75       29.18      0.89 o 
   7   2   2        3.63        3.77      0.60 o 
   8   2   2        1.91        0.80      0.42 o 
   9   2   2        1.28        0.93      0.74 o 
  10   2   2       67.54       70.59      2.67 o 
  -9   3   2        8.16        7.72      1.54 o 
  -8   3   2        0.14       -0.31      0.93 o 
  -7   3   2       47.57       45.09      2.47 o 
  -6   3   2     1183.28     1140.37     12.93 o 
  -5   3   2      165.05      164.52      5.71 o 
  -4   3   2      644.66      658.84      7.83 o 
  -3   3   2     2105.62     2128.06     16.99 o 
  -2   3   2       28.36       23.02      0.76 o 
  -1   3   2       17.23       14.35      0.77 o 
   0   3   2     1221.63     1227.31      9.99 o 
   1   3   2      164.48      161.42      1.86 o 
   2   3   2      350.10      366.88      3.64 o 
   3   3   2       80.50       90.02      1.71 o 
   4   3   2      239.13      234.78      2.77 o 
   5   3   2      223.95      207.80      2.77 o 
   6   3   2        1.28        1.62      0.40 o 
   7   3   2       40.45       39.60      1.66 o 
   8   3   2       77.71       79.26      1.95 o 
   9   3   2      106.22      105.30      2.45 o 
  10   3   2        2.74        3.40      1.85 o 
  -9   4   2       10.71        7.72      1.54 o 
  -8   4   2      384.92      357.97      8.65 o 
  -7   4   2        0.14        1.24      0.93 o 
  -6   4   2      209.66      207.01      4.79 o 
  -5   4   2      548.74      510.69      6.95 o 
  -4   4   2       15.85       16.25      0.96 o 
  -3   4   2        0.72        1.98      0.51 o 
  -2   4   2       17.22       18.22      1.02 o 
  -1   4   2       64.40       52.16      1.23 o 
   0   4   2      198.76      204.94      2.45 o 
   1   4   2        6.27        8.36      0.80 o 
   2   4   2       21.22       24.83      0.71 o 
   3   4   2      681.24      674.79      6.18 o 
   4   4   2        1.60        3.72      0.77 o 
   5   4   2      153.24      150.60      3.52 o 
   6   4   2        8.20        8.76      0.71 o 
   7   4   2      209.96      201.46      3.48 o 
   8   4   2        2.48        2.85      0.96 o 
   9   4   2        2.90        0.93      1.54 o 
  10   4   2      136.36      149.47      4.25 o 
  -8   5   2       21.62       20.38      2.16 o 
  -7   5   2       16.48       11.74      1.54 o 
  -6   5   2        1.73        1.99      0.74 o 
  -5   5   2        0.40       -0.12      0.62 o 
  -4   5   2        2.59        2.47      0.74 o 
  -3   5   2        0.44        0.21      0.55 o 
  -2   5   2       11.46       11.35      0.79 o 
  -1   5   2      182.12      187.20      2.50 o 
   0   5   2       17.53       18.36      0.69 o 
   1   5   2      456.22      488.18      4.85 o 
   2   5   2       31.50       37.10      4.79 o 
   3   5   2        1.45        2.36      0.40 o 
   4   5   2        5.41        5.17      0.47 o 
   5   5   2      173.77      175.48      3.82 o 
   6   5   2        1.98        1.06      1.24 o 
   7   5   2       78.18       79.41      2.72 o 
   8   5   2       98.37       99.33      4.32 o 
   9   5   2        2.59        2.16      1.09 o 
  10   5   2        7.75        9.09      1.41 o 
  -8   6   2        0.09        0.62      1.24 o 
  -7   6   2        1.71        2.78      1.24 o 
  -6   6   2        0.01       -0.62      0.62 o 
  -5   6   2        0.08        0.10      1.54 o 
  -4   6   2        0.22        0.82      0.77 o 
  -3   6   2       55.84       50.91      1.77 o 
  -2   6   2       12.23        8.59      0.83 o 
  -1   6   2       54.28       64.72      1.79 o 
   0   6   2       58.52       63.66      1.47 o 
   1   6   2        0.00        0.22      0.27 o 
   2   6   2        7.71        7.85      0.52 o 
   3   6   2       30.92       34.38      1.63 o 
   4   6   2        0.00       -0.68      0.51 o 
   5   6   2       39.05       42.03      3.71 o 
   6   6   2        2.89        0.13      1.24 o 
   7   6   2        0.33       -0.77      0.66 o 
   8   6   2       34.62       32.60      3.24 o 
   9   6   2        2.45        2.63      1.09 o 
  10   6   2        0.00        0.31      1.39 o 
  -7   7   2        0.30       -0.31      0.93 o 
  -6   7   2        7.97        6.18      1.24 o 
  -5   7   2        4.40        6.12      1.03 o 
  -4   7   2       18.07       15.86      1.26 o 
  -3   7   2       44.21       42.31      2.01 o 
  -2   7   2      283.80      277.67      4.67 o 
  -1   7   2        7.03        5.56      0.93 o 
   0   7   2        1.18        0.35      0.52 o 
   1   7   2        0.94        0.77      0.93 o 
   2   7   2       37.43       35.33      1.77 o 
   3   7   2        7.35        6.18      1.03 o 
   4   7   2      105.41       91.18      3.40 o 
   5   7   2       53.78       48.10      2.15 o 
   6   7   2        0.05       -0.15      1.08 o 
   7   7   2       35.35       34.35      2.32 o 
   8   7   2        6.02        3.73      1.19 o 
   9   7   2        1.99        2.16      1.09 o 
  -6   8   2        1.09        1.24      1.24 o 
  -5   8   2       47.06       46.02      2.78 o 
  -4   8   2      128.26      124.01      3.41 o 
  -3   8   2        0.20        0.77      1.54 o 
  -2   8   2        0.09        0.45      1.70 o 
  -1   8   2        3.74        4.94      2.47 o 
   0   8   2       33.41       28.72      3.40 o 
   1   8   2       39.34       40.25      2.06 o 
   2   8   2      242.33      238.85      4.75 o 
   3   8   2       67.98       60.39      2.37 o 
   4   8   2      146.12      139.96      4.02 o 
   5   8   2      180.65      165.47      4.25 o 
   6   8   2       30.34       33.04      2.07 o 
   7   8   2       30.37       33.70      3.40 o 
   8   8   2        8.65        9.63      1.41 o 
   9   8   2        0.13       -0.89      0.96 o 
  -5   9   2        1.47        1.24      0.93 o 
  -4   9   2        0.32        1.24      2.78 o 
  -3   9   2        0.64        1.85      1.85 o 
  -2   9   2        8.92        9.57      2.47 o 
  -1   9   2       29.26       28.72      3.71 o 
   0   9   2      144.49      149.49      6.79 o 
   1   9   2        0.03       -1.54      1.85 o 
   2   9   2      211.93      191.74      9.27 o 
   3   9   2        5.95        5.07      1.07 o 
   4   9   2        8.75        3.50      1.26 o 
   5   9   2       30.18       38.11      3.24 o 
   6   9   2        5.46        7.41      1.41 o 
   7   9   2        0.41       -0.82      0.96 o 
   8   9   2        0.11        0.37      1.19 o 
  -3  10   2        8.34       10.50      2.47 o 
  -2  10   2        6.45        6.18      2.16 o 
  -1  10   2        5.60        8.96      2.78 o 
   0  10   2       47.03       48.80      4.63 o 
   1  10   2       41.19       34.59      4.02 o 
   2  10   2       62.60       56.21      4.63 o 
   3  10   2        4.52        3.72      2.47 o 
   4  10   2        1.56        2.47      1.11 o 
   5  10   2        1.98        2.56      1.07 o 
   6  10   2       11.81       13.14      1.77 o 
   7  10   2       16.19       16.03      2.32 o 
  -1  11   2       26.11       28.41      4.02 o 
   0  11   2        5.76        4.63      2.78 o 
   1  11   2        2.67        0.31      2.47 o 
   2  11   2        7.56        6.79      3.09 o 
   3  11   2        0.02        1.54      2.78 o 
   4  11   2       14.70       18.22      4.02 o 
   5  11   2       32.07       33.83      2.93 o 
  -5 -10   3       17.46       22.55      2.63 o 
  -4 -10   3       31.05       36.33      2.74 o 
  -3 -10   3        0.84       -0.62      2.47 o 
  -2 -10   3        0.88       -1.85      2.47 o 
  -1 -10   3        5.02        3.71      2.78 o 
   0 -10   3        0.91        2.78      2.47 o 
   1 -10   3        2.46        5.56      2.47 o 
   2 -10   3        0.24        1.24      2.16 o 
  -7  -9   3        6.90        2.93      1.85 o 
  -6  -9   3        3.35        3.09      1.48 o 
  -5  -9   3        3.55        5.76      1.35 o 
  -4  -9   3        4.01        5.15      2.16 o 
  -3  -9   3        0.69       -0.17      1.08 o 
  -2  -9   3       25.51       25.64      3.71 o 
  -1  -9   3       29.84       30.89      3.71 o 
   0  -9   3       16.85       27.80      3.71 o 
   1  -9   3       19.40       25.33      3.71 o 
   2  -9   3       68.98       67.95      4.94 o 
   3  -9   3      228.09      228.86      8.65 o 
   4  -9   3        0.09        3.09      2.16 o 
  -8  -8   3        1.23       -1.88      1.26 o 
  -7  -8   3        1.10       -1.10      1.07 o 
  -6  -8   3        2.12        3.68      1.85 o 
  -5  -8   3        0.25       -1.03      1.08 o 
  -4  -8   3       10.68       11.32      1.48 o 
  -3  -8   3       20.49       18.86      1.77 o 
  -2  -8   3       62.17       57.01      2.51 o 
  -1  -8   3       17.71       17.60      3.09 o 
   0  -8   3      201.25      201.38      7.72 o 
   1  -8   3       91.48       91.73      5.25 o 
   2  -8   3      146.27      148.87      6.49 o 
   3  -8   3       16.05       16.68      3.09 o 
   4  -8   3        0.91        2.78      1.85 o 
   5  -8   3       28.10       34.59      3.71 o 
  -8  -7   3        0.05       -0.93      1.09 o 
  -7  -7   3        1.89       -0.38      0.96 o 
  -6  -7   3        5.21        3.09      1.70 o 
  -5  -7   3        0.64       -0.17      1.24 o 
  -4  -7   3        9.42       14.10      2.47 o 
  -3  -7   3       67.41       50.82      2.63 o 
  -2  -7   3      167.16      170.09      5.87 o 
  -1  -7   3       22.88       25.96      1.85 o 
   0  -7   3      571.39      575.40     13.28 o 
   1  -7   3       24.68       25.33      3.09 o 
   2  -7   3       37.52       39.23      3.40 o 
   3  -7   3        0.08        0.00      1.54 o 
   4  -7   3        4.99        4.69      0.96 o 
   5  -7   3        8.73       10.61      1.41 o 
   6  -7   3        3.16        3.82      0.79 o 
  -9  -6   3        0.19        0.00      1.54 o 
  -8  -6   3        7.86        5.27      1.31 o 
  -7  -6   3       26.10       26.36      2.63 o 
  -6  -6   3       65.91       59.76      2.40 o 
  -5  -6   3        5.46        2.95      0.96 o 
  -4  -6   3       43.48       42.10      2.07 o 
  -3  -6   3       70.80       68.68      2.45 o 
  -2  -6   3       73.51       71.93      3.40 o 
  -1  -6   3      246.31      239.56      4.52 o 
   0  -6   3        1.33        0.23      1.08 o 
   1  -6   3       42.53       33.05      3.40 o 
   2  -6   3        4.72        4.02      1.85 o 
   3  -6   3        1.36        1.41      1.39 o 
   4  -6   3        0.11       -0.21      0.77 o 
   5  -6   3        2.01        1.93      0.93 o 
   6  -6   3       26.75       23.27      1.34 o 
   7  -6   3       10.43       12.38      1.16 o 
  -9  -5   3       17.77       23.78      2.78 o 
  -8  -5   3       95.79      107.96      3.49 o 
  -7  -5   3        2.41        2.13      0.96 o 
  -6  -5   3       13.00       11.81      1.31 o 
  -5  -5   3       28.31       27.66      2.16 o 
  -4  -5   3       71.60       65.54      2.29 o 
  -3  -5   3       35.56       27.88      1.54 o 
  -2  -5   3      103.72      100.16      2.67 o 
  -1  -5   3       92.94       91.77      2.45 o 
   0  -5   3       73.01       68.17      1.11 o 
   1  -5   3      223.45      223.45      2.32 o 
   2  -5   3       10.04       11.49      0.83 o 
   3  -5   3        1.30        0.93      0.55 o 
   4  -5   3      136.65      130.24      3.03 o 
   5  -5   3       19.25       24.32      1.48 o 
   6  -5   3      106.42       96.05      4.94 o 
   7  -5   3       61.49       56.14      1.92 o 
   8  -5   3        0.01        0.58      0.86 o 
 -10  -4   3       27.38       32.74      3.40 o 
  -9  -4   3        6.74        7.10      1.85 o 
  -8  -4   3        5.55        6.42      1.24 o 
  -7  -4   3       37.03       35.82      2.32 o 
  -6  -4   3       31.14       31.89      1.75 o 
  -5  -4   3       67.63       65.84      2.18 o 
  -4  -4   3       19.10       18.13      1.19 o 
  -3  -4   3      275.24      258.70      4.37 o 
  -2  -4   3      270.39      264.78      4.25 o 
  -1  -4   3      281.08      325.82      3.36 o 
   0  -4   3        1.29        1.20      0.27 o 
   1  -4   3      447.09      427.61      4.64 o 
   2  -4   3        4.52        4.06      0.38 o 
   3  -4   3       33.34       32.59      2.63 o 
   4  -4   3      322.31      318.37      6.49 o 
   5  -4   3       64.23       63.85      2.22 o 
   6  -4   3        9.95        9.88      1.85 o 
   7  -4   3        0.14       -0.17      0.58 o 
   8  -4   3        9.77       10.72      1.04 o 
   9  -4   3        2.51        3.51      0.86 o 
  -9  -3   3       12.59       12.35      2.16 o 
  -8  -3   3        8.84        7.41      1.85 o 
  -7  -3   3       37.77       37.79      1.85 o 
  -6  -3   3        6.67        5.82      0.87 o 
  -5  -3   3       79.57       79.77      2.29 o 
  -4  -3   3       74.68       75.92      1.24 o 
  -3  -3   3       88.39      107.90      2.21 o 
  -2  -3   3        2.33        2.97      0.62 o 
  -1  -3   3      913.57      953.52      8.03 o 
   0  -3   3     1086.67     1095.23      9.11 o 
   1  -3   3      981.20      981.89      7.10 o 
   2  -3   3      184.74      201.51      2.25 o 
   3  -3   3       74.41       75.60      1.55 o 
   4  -3   3       31.64       31.67      2.16 o 
   5  -3   3        7.23        8.49      2.01 o 
   6  -3   3        1.47        1.49      0.58 o 
   7  -3   3       17.93       18.16      1.07 o 
   8  -3   3        1.34        1.67      0.64 o 
   9  -3   3        0.03        0.24      0.60 o 
  -8  -2   3        4.98        2.78      1.54 o 
  -7  -2   3        7.01        6.91      0.85 o 
  -6  -2   3        0.83        1.37      0.48 o 
  -5  -2   3       15.12       14.78      0.67 o 
  -4  -2   3      187.79      196.22      2.40 o 
  -3  -2   3       25.42       28.66      0.71 o 
  -2  -2   3        2.89        6.59      0.46 o 
  -1  -2   3       99.47      114.82      2.49 o 
   0  -2   3      152.63      142.48      1.71 o 
   1  -2   3       99.83      119.44      2.50 o 
   2  -2   3       56.70       63.43      1.00 o 
   3  -2   3      247.14      255.42      2.45 o 
   4  -2   3       28.67       36.36      1.51 o 
   5  -2   3       34.55       35.87      1.16 o 
   6  -2   3       16.12       12.79      0.79 o 
   7  -2   3        8.13        9.61      1.03 o 
   8  -2   3       12.23       14.08      1.04 o 
   9  -2   3        9.24        8.93      0.97 o 
  10  -2   3        8.52        6.78      1.00 o 
  -8  -1   3        0.59        1.24      0.62 o 
  -7  -1   3       46.68       45.23      1.92 o 
  -6  -1   3       41.76       42.18      1.27 o 
  -5  -1   3       35.89       29.74      1.00 o 
  -4  -1   3      378.99      328.22      3.53 o 
  -3  -1   3      509.23      523.64      5.50 o 
  -2  -1   3      566.99      574.22      5.23 o 
  -1  -1   3     1003.77      933.75      9.23 o 
   0  -1   3       99.51      102.96      1.63 o 
   1  -1   3     1568.05     1567.19     12.73 o 
   2  -1   3       99.63      109.79      1.30 o 
   3  -1   3       50.80       50.88      0.91 o 
   4  -1   3      217.86      198.96      2.15 o 
   5  -1   3       18.43       18.72      0.65 o 
   6  -1   3        0.19       -0.12      0.40 o 
   7  -1   3      161.81      168.01      2.86 o 
   8  -1   3       64.24       66.31      1.92 o 
   9  -1   3        7.21        7.13      0.86 o 
  10  -1   3       10.95        9.63      1.04 o 
 -10   0   3        1.60        1.24      0.93 o 
  -9   0   3       90.51       94.51      3.71 o 
  -8   0   3        0.10        0.93      0.62 o 
  -7   0   3        0.24        0.37      0.51 o 
  -6   0   3        0.18        0.21      0.36 o 
  -5   0   3       39.97       46.30      1.18 o 
  -4   0   3      159.61      155.20      2.12 o 
  -3   0   3      181.38      175.30      2.06 o 
  -2   0   3      116.10      107.86      2.82 o 
  -1   0   3      317.51      306.24      3.56 o 
   0   0   3        0.09        0.73      0.63 o 
   1   0   3        4.48        1.84      0.65 o 
   2   0   3      565.60      552.21      4.91 o 
   3   0   3      123.68      114.55      1.62 o 
   4   0   3       12.94        9.91      0.49 o 
   5   0   3      482.70      503.14      4.40 o 
   6   0   3      192.57      200.81      2.43 o 
   7   0   3       10.88       10.13      1.08 o 
   8   0   3        4.05        4.28      0.65 o 
   9   0   3       26.24       26.80      1.34 o 
  10   0   3        0.49        0.20      0.58 o 
 -10   1   3        0.26        0.31      0.93 o 
  -9   1   3        3.56        3.40      1.24 o 
  -8   1   3       23.67       21.31      1.85 o 
  -7   1   3        5.84        4.32      0.93 o 
  -6   1   3        8.46        7.76      0.64 o 
  -5   1   3        0.00        0.42      0.40 o 
  -4   1   3      417.36      431.26      4.33 o 
  -3   1   3       44.02       51.14      1.85 o 
  -2   1   3      176.14      188.16      2.06 o 
  -1   1   3      108.47      109.07      1.71 o 
   0   1   3      133.26      139.22      4.63 o 
   1   1   3      499.66      501.65      4.44 o 
   2   1   3      122.30      113.25      1.54 o 
   3   1   3      449.31      452.77      4.35 o 
   4   1   3      820.06      793.08      7.14 o 
   5   1   3      153.35      149.73      2.28 o 
   6   1   3       59.36       60.66      1.24 o 
   7   1   3       13.50       13.57      0.70 o 
   8   1   3        5.10        5.34      0.71 o 
   9   1   3        0.78       -0.15      0.77 o 
  10   1   3        1.33        2.95      0.96 o 
  -9   2   3        0.32        1.85      0.93 o 
  -8   2   3        0.06       -0.93      0.62 o 
  -7   2   3        1.20        1.24      0.93 o 
  -6   2   3       43.27       50.59      4.48 o 
  -5   2   3       35.15       32.85      1.12 o 
  -4   2   3      718.70      713.04     11.53 o 
  -3   2   3       46.41       50.30      1.59 o 
  -2   2   3       37.96       35.69      1.21 o 
  -1   2   3       94.21       95.19      1.30 o 
   0   2   3      526.65      515.96      4.62 o 
   1   2   3      364.78      356.11      6.18 o 
   2   2   3      837.34      814.32      6.97 o 
   3   2   3      618.54      634.64      5.76 o 
   4   2   3      119.87      131.49      2.35 o 
   5   2   3      103.71       89.55      1.68 o 
   6   2   3        5.83        6.70      0.64 o 
   7   2   3        0.91        1.10      0.45 o 
   8   2   3        0.23        1.12      0.47 o 
   9   2   3       16.08       17.52      1.48 o 
  10   2   3        2.06        2.74      0.79 o 
  -9   3   3        0.15        0.00      1.24 o 
  -8   3   3        1.15       -0.31      0.93 o 
  -7   3   3       21.36       19.15      1.85 o 
  -6   3   3      111.44      110.88      3.71 o 
  -5   3   3       44.57       48.22      1.63 o 
  -4   3   3        0.71        0.17      0.62 o 
  -3   3   3        4.05        4.67      0.45 o 
  -2   3   3      400.73      401.68      6.08 o 
  -1   3   3       60.79       49.81      1.04 o 
   0   3   3       76.17       76.53      1.22 o 
   1   3   3       58.29       59.81      1.09 o 
   2   3   3      102.33       96.14      1.45 o 
   3   3   3      490.05      487.90      5.63 o 
   4   3   3        6.65       11.06      0.93 o 
   5   3   3        0.18       -0.15      0.25 o 
   6   3   3       44.98       43.55      1.27 o 
   7   3   3        6.24        6.46      0.64 o 
   8   3   3       70.26       76.05      1.95 o 
   9   3   3      101.36      107.85      2.50 o 
  10   3   3        0.02        0.62      1.54 o 
  -9   4   3       12.74       18.53      2.16 o 
  -8   4   3       24.07       26.25      2.47 o 
  -7   4   3       22.13       20.69      2.16 o 
  -6   4   3       54.79       57.45      2.78 o 
  -5   4   3      243.96      232.88      4.32 o 
  -4   4   3       63.85       60.78      1.85 o 
  -3   4   3       64.09       55.19      1.22 o 
  -2   4   3      227.31      219.87      3.21 o 
  -1   4   3       92.31       82.89      1.44 o 
   0   4   3      213.07      225.62      2.59 o 
   1   4   3       97.43       93.95      1.69 o 
   2   4   3      368.64      412.34      4.09 o 
   3   4   3       76.43       71.20      1.54 o 
   4   4   3       16.12       24.31      0.90 o 
   5   4   3        0.13        0.15      0.25 o 
   6   4   3      209.27      201.22      2.95 o 
   7   4   3      194.62      198.17      4.40 o 
   8   4   3       82.41       80.83      2.81 o 
   9   4   3      296.14      296.20      5.98 o 
  10   4   3       40.67       34.99      2.29 o 
  -8   5   3       56.58       56.21      3.40 o 
  -7   5   3      205.70      185.62      5.56 o 
  -6   5   3        6.03        5.25      1.24 o 
  -5   5   3        0.03        0.62      0.77 o 
  -4   5   3        4.40        4.03      1.54 o 
  -3   5   3       17.55       12.67      1.70 o 
  -2   5   3       64.78       74.54      1.47 o 
  -1   5   3        1.82        2.63      0.42 o 
   0   5   3      258.50      256.32      3.03 o 
   1   5   3      188.29      171.29      2.31 o 
   2   5   3       14.39        5.87      0.47 o 
   3   5   3      368.19      361.14      4.00 o 
   4   5   3       20.08       16.60      0.71 o 
   5   5   3      432.47      418.82      4.67 o 
   6   5   3       51.05       51.29      5.56 o 
   7   5   3      140.26      130.42      3.60 o 
   8   5   3      395.51      399.35      8.96 o 
   9   5   3       37.07       38.32      2.18 o 
  10   5   3       18.05       18.78      1.85 o 
  -7   6   3        0.90        0.62      0.93 o 
  -6   6   3        1.75        0.00      0.93 o 
  -5   6   3        1.07        0.93      0.93 o 
  -4   6   3        1.00        2.43      0.74 o 
  -3   6   3       17.32       19.98      1.26 o 
  -2   6   3        0.95        0.97      0.62 o 
  -1   6   3       98.00       98.52      1.77 o 
   0   6   3        9.19        8.90      0.62 o 
   1   6   3      202.14      193.45      3.30 o 
   2   6   3        0.09        0.03      0.26 o 
   3   6   3      436.98      428.33      5.11 o 
   4   6   3        1.03        2.25      0.74 o 
   5   6   3       38.21       34.15      2.47 o 
   6   6   3      818.39      790.96     10.91 o 
   7   6   3       44.58       44.90      2.29 o 
   8   6   3        0.68        0.31      0.87 o 
   9   6   3        5.21        6.17      1.85 o 
  10   6   3        7.55        7.39      2.47 o 
  -7   7   3        0.42        1.24      1.24 o 
  -6   7   3        0.04        0.62      0.93 o 
  -5   7   3       12.63       12.97      1.54 o 
  -4   7   3        0.45        0.62      0.55 o 
  -3   7   3       29.47       31.28      1.54 o 
  -2   7   3        3.00        3.19      0.83 o 
  -1   7   3       20.43       21.34      1.39 o 
   0   7   3       10.68       11.90      1.06 o 
   1   7   3       97.84      100.07      1.95 o 
   2   7   3       14.38       14.52      1.26 o 
   3   7   3      194.79      195.03      4.13 o 
   4   7   3      271.42      286.29      5.35 o 
   5   7   3        9.25        8.09      1.19 o 
   6   7   3       47.82       53.30      2.40 o 
   7   7   3       23.89       31.50      2.07 o 
   8   7   3        0.01        1.08      0.87 o 
   9   7   3       12.57       15.11      1.75 o 
  -6   8   3        2.43        1.24      1.24 o 
  -5   8   3        0.31        0.00      0.93 o 
  -4   8   3       15.54       11.74      1.54 o 
  -3   8   3        7.30        8.42      1.07 o 
  -2   8   3        6.52        6.41      1.07 o 
  -1   8   3       20.10       21.81      1.38 o 
   0   8   3        0.22        0.31      1.85 o 
   1   8   3       51.46       53.26      3.55 o 
   2   8   3        1.68        2.41      1.08 o 
   3   8   3       20.25       21.62      1.71 o 
   4   8   3       51.04       46.36      2.93 o 
   5   8   3       10.56       12.01      1.41 o 
   6   8   3        0.53       -0.62      0.93 o 
   7   8   3        1.11        0.89      1.08 o 
   8   8   3        0.81        0.77      1.09 o 
   9   8   3        9.09        7.28      1.41 o 
  -5   9   3        0.12       -0.93      0.93 o 
  -4   9   3        4.07        1.54      1.24 o 
  -3   9   3        1.36        1.54      0.93 o 
  -2   9   3        6.65       10.81      2.47 o 
  -1   9   3        1.90        1.24      2.16 o 
   0   9   3       34.24       34.59      3.71 o 
   1   9   3        9.79       10.19      2.78 o 
   2   9   3        2.86        2.41      1.07 o 
   3   9   3       71.42       63.50      4.32 o 
   4   9   3       51.70       48.98      3.86 o 
   5   9   3       10.90        8.36      1.26 o 
   6   9   3        2.10        1.24      1.09 o 
   7   9   3        1.74        2.75      1.19 o 
   8   9   3       42.95       46.43      2.93 o 
  -2  10   3       42.85       50.65      4.32 o 
  -1  10   3       10.46        8.34      2.78 o 
   0  10   3       35.11       43.24      4.32 o 
   1  10   3       41.80       43.55      4.02 o 
   2  10   3       12.57       18.53      3.09 o 
   3  10   3       11.41       14.61      1.54 o 
   4  10   3       20.22       23.40      1.93 o 
   5  10   3        6.56        6.45      1.41 o 
   6  10   3       14.92       20.21      2.00 o 
   7  10   3       12.52       12.01      1.71 o 
  -1  11   3        0.08        3.71      2.78 o 
   0  11   3       13.04       16.68      3.71 o 
   1  11   3        1.49        1.54      2.78 o 
   2  11   3        3.94       -4.17      2.78 o 
   3  11   3        0.98       -0.31      2.47 o 
   4  11   3        0.07       -0.72      1.11 o 
   5  11   3       10.71       13.45      1.82 o 
  -4 -10   4        6.51        4.02      3.09 o 
  -3 -10   4       27.78       36.14      4.63 o 
  -2 -10   4        7.30        8.65      3.09 o 
  -1 -10   4        3.23        3.71      3.09 o 
   0 -10   4        2.49        2.47      2.78 o 
   1 -10   4        2.32        2.47      2.47 o 
   2 -10   4        1.96        3.71      2.47 o 
  -6  -9   4       63.01       70.39      3.71 o 
  -5  -9   4        5.75        4.88      3.24 o 
  -4  -9   4        9.80       12.56      1.77 o 
  -3  -9   4       18.39       19.04      2.00 o 
  -2  -9   4        2.97        1.54      2.78 o 
  -1  -9   4        0.53        0.62      2.47 o 
   0  -9   4        0.10       -3.09      2.16 o 
   1  -9   4        3.61        7.10      2.47 o 
   2  -9   4        4.90        6.49      2.47 o 
   3  -9   4       74.75       67.02      4.94 o 
   4  -9   4       23.18       29.96      3.71 o 
  -7  -8   4        3.93        5.13      1.54 o 
  -6  -8   4        0.01       -0.23      1.39 o 
  -5  -8   4        0.78       -0.56      1.07 o 
  -4  -8   4       23.72       19.26      2.78 o 
  -3  -8   4       56.46       58.71      2.78 o 
  -2  -8   4       11.24       10.69      1.54 o 
  -1  -8   4       41.44       45.09      4.02 o 
   0  -8   4       39.59       42.31      4.32 o 
   1  -8   4      564.84      555.64     13.59 o 
   2  -8   4       64.23       65.79      4.63 o 
   3  -8   4      288.00      272.41      9.27 o 
   4  -8   4      158.47      153.19      6.79 o 
   5  -8   4        9.29       13.28      2.78 o 
  -8  -7   4        2.62        5.25      1.85 o 
  -7  -7   4        0.86        0.56      1.19 o 
  -6  -7   4       30.68       33.40      2.15 o 
  -5  -7   4       56.50       54.49      2.50 o 
  -4  -7   4       55.58       47.53      2.45 o 
  -3  -7   4       14.12       15.84      1.48 o 
  -2  -7   4      130.02      134.69      3.64 o 
  -1  -7   4      716.63      725.31      9.93 o 
   0  -7   4       29.52       32.12      3.40 o 
   1  -7   4      458.80      471.01     11.74 o 
   2  -7   4      172.05      164.93      6.49 o 
   3  -7   4      144.85      141.46      6.18 o 
   4  -7   4        7.57        4.63      1.85 o 
   5  -7   4        3.88        4.82      0.90 o 
   6  -7   4       17.45       18.84      1.19 o 
  -9  -6   4        0.40       -1.54      1.54 o 
  -8  -6   4        0.22        0.00      1.54 o 
  -7  -6   4        4.17        1.39      2.93 o 
  -6  -6   4       38.72       39.32      2.29 o 
  -5  -6   4       11.24        7.20      1.19 o 
  -4  -6   4      165.05      171.94      4.04 o 
  -3  -6   4       70.88       63.06      2.59 o 
  -2  -6   4     1185.11     1127.76     15.60 o 
  -1  -6   4      107.29      103.78      4.94 o 
   0  -6   4       16.41       20.38      1.59 o 
   1  -6   4       72.43       76.29      4.63 o 
   2  -6   4        9.58        7.86      0.63 o 
   3  -6   4       53.88       51.18      2.64 o 
   4  -6   4       33.06       34.38      1.37 o 
   5  -6   4        0.10        0.26      0.60 o 
   6  -6   4        7.68        8.58      0.97 o 
   7  -6   4        7.73        7.06      0.94 o 
  -9  -5   4        2.51        1.24      1.54 o 
  -8  -5   4        0.03       -0.62      1.24 o 
  -7  -5   4       16.03       15.36      1.53 o 
  -6  -5   4       60.52       62.16      2.40 o 
  -5  -5   4       10.56       13.35      1.31 o 
  -4  -5   4     1005.05      960.09     12.35 o 
  -3  -5   4      179.27      167.96      3.69 o 
  -2  -5   4      229.08      213.97      4.13 o 
  -1  -5   4       48.47       42.25      1.82 o 
   0  -5   4       53.81       48.34      3.24 o 
   1  -5   4      216.47      219.17      4.70 o 
   2  -5   4        1.90        1.58      0.52 o 
   3  -5   4        8.03        8.08      0.62 o 
   4  -5   4        0.90        1.54      0.58 o 
   5  -5   4       32.13       32.13      1.28 o 
   6  -5   4        0.74        0.07      0.64 o 
   7  -5   4       24.47       21.67      1.34 o 
   8  -5   4        3.44        2.74      1.25 o 
  -8  -4   4       15.92       15.44      2.16 o 
  -7  -4   4        8.62        7.81      1.19 o 
  -6  -4   4       59.72       59.02      3.24 o 
  -5  -4   4      345.92      329.35      5.57 o 
  -4  -4   4        5.27        4.65      0.87 o 
  -3  -4   4       39.06       39.29      2.93 o 
  -2  -4   4        5.77       10.22      1.08 o 
  -1  -4   4       32.93       25.14      1.86 o 
   0  -4   4       31.92       33.84      0.99 o 
   1  -4   4       28.45       24.40      0.88 o 
   2  -4   4      173.55      180.89      2.09 o 
   3  -4   4      162.65      176.18      3.61 o 
   4  -4   4      164.96      170.68      2.71 o 
   5  -4   4      283.33      261.29      6.55 o 
   6  -4   4       11.27       10.87      0.94 o 
   7  -4   4        5.61        5.86      0.95 o 
   8  -4   4       18.06       17.78      1.22 o 
   9  -4   4        1.43        2.97      0.82 o 
  -9  -3   4        6.98       17.60      2.16 o 
  -7  -3   4       45.46       43.55      3.09 o 
  -6  -3   4       25.01       25.53      1.53 o 
  -5  -3   4       40.26       46.02      2.93 o 
  -4  -3   4       28.53       25.50      1.31 o 
  -3  -3   4      392.44      391.32      4.22 o 
  -2  -3   4       67.30       71.09      1.24 o 
  -1  -3   4      211.63      236.70      2.66 o 
   0  -3   4      300.96      362.40      3.76 o 
   1  -3   4      220.54      230.14      2.70 o 
   2  -3   4     1635.57     1682.60     11.81 o 
   3  -3   4     1181.55     1166.14     10.06 o 
   4  -3   4        0.57        0.89      0.40 o 
   5  -3   4        5.92        6.18      1.02 o 
   6  -3   4      130.72      129.84      2.57 o 
   7  -3   4        0.03       -0.52      0.47 o 
   8  -3   4        0.64        0.40      0.90 o 
   9  -3   4        0.35        0.64      0.67 o 
  -9  -2   4        0.45        3.40      1.24 o 
  -8  -2   4        5.27        9.27      1.54 o 
  -7  -2   4       40.72       49.11      2.78 o 
  -6  -2   4       37.27       35.13      1.26 o 
  -5  -2   4      121.74      122.66      2.99 o 
  -4  -2   4        1.39        2.37      0.31 o 
  -3  -2   4      719.82      706.69      6.32 o 
  -2  -2   4      308.68      261.71      2.77 o 
  -1  -2   4      229.44      246.73      2.62 o 
   0  -2   4     2210.95     2313.51     18.53 o 
   1  -2   4      189.77      201.65      2.45 o 
   2  -2   4       21.75       19.63      0.86 o 
   3  -2   4       11.31       10.09      0.55 o 
   4  -2   4      392.65      386.03      7.71 o 
   5  -2   4       14.47       18.20      1.16 o 
   6  -2   4        9.02        9.20      0.76 o 
   7  -2   4        0.44       -0.09      0.45 o 
   8  -2   4        6.89        8.97      0.97 o 
   9  -2   4       16.07       18.72      1.34 o 
  -8  -1   4        9.50       11.70      0.96 o 
  -7  -1   4       28.81       25.55      1.85 o 
  -6  -1   4        1.85        2.26      0.62 o 
  -5  -1   4      138.00      125.33      2.17 o 
  -4  -1   4      189.19      188.30      3.03 o 
  -3  -1   4      270.45      269.54      4.53 o 
  -2  -1   4      166.11      185.68      2.08 o 
  -1  -1   4     1026.38     1044.05     13.81 o 
   0  -1   4      269.02      260.42      2.92 o 
   1  -1   4        0.43        0.08      0.31 o 
   2  -1   4       95.37       97.52      1.91 o 
   3  -1   4       70.35       78.38      1.37 o 
   4  -1   4        7.44        6.56      0.42 o 
   5  -1   4       24.63       26.38      0.97 o 
   6  -1   4       63.55       68.69      1.70 o 
   7  -1   4       10.31       11.12      0.94 o 
   8  -1   4       12.35       10.90      0.97 o 
   9  -1   4       11.01       12.00      1.12 o 
  10  -1   4        7.06        5.94      1.19 o 
  -9   0   4        0.69        0.62      0.93 o 
  -8   0   4        6.07        5.56      1.24 o 
  -7   0   4        0.01       -0.68      0.51 o 
  -6   0   4        2.65        3.59      0.74 o 
  -5   0   4       12.13       14.77      0.93 o 
  -4   0   4       14.52       12.10      0.86 o 
  -3   0   4      169.35      182.73      2.17 o 
  -2   0   4       38.92       43.52      0.81 o 
  -1   0   4      168.52      167.25      2.45 o 
   0   0   4      107.88      112.39      1.52 o 
   1   0   4      107.71      105.75      1.40 o 
   2   0   4      209.92      217.04      2.48 o 
   3   0   4       36.83       32.16      0.94 o 
   4   0   4        3.81        3.53      0.40 o 
   5   0   4      226.95      236.94      3.41 o 
   6   0   4      179.02      184.44      2.39 o 
   7   0   4       16.16       15.43      0.94 o 
   8   0   4       62.05       59.69      1.74 o 
   9   0   4        0.55        0.97      0.74 o 
  10   0   4        0.01        0.19      0.79 o 
  -9   1   4        0.00        0.31      0.93 o 
  -8   1   4        1.55        1.24      0.93 o 
  -7   1   4       16.01       18.22      1.54 o 
  -6   1   4       17.33       17.86      1.19 o 
  -5   1   4        8.68        8.04      0.80 o 
  -4   1   4      106.46      115.69      1.77 o 
  -3   1   4      253.94      255.85      3.03 o 
  -2   1   4       82.86       92.45      3.71 o 
  -1   1   4        7.91        8.59      0.55 o 
   0   1   4     1357.44     1394.13     11.20 o 
   1   1   4        2.95        1.92      0.31 o 
   2   1   4      103.23      118.31      2.18 o 
   3   1   4     1866.34     1944.34     15.68 o 
   4   1   4      602.75      635.14      6.02 o 
   5   1   4      412.30      420.97      5.17 o 
   6   1   4      153.38      158.37      2.57 o 
   7   1   4       48.71       56.45      1.59 o 
   8   1   4        5.82        6.53      2.01 o 
   9   1   4        9.76        9.37      1.26 o 
  10   1   4        0.22        0.40      0.74 o 
  -9   2   4        0.22        0.93      0.93 o 
  -8   2   4        2.89        1.85      0.93 o 
  -7   2   4        1.74        0.31      0.93 o 
  -6   2   4        1.11        1.54      0.93 o 
  -5   2   4       15.82       14.17      0.96 o 
  -4   2   4       28.33       27.71      1.84 o 
  -3   2   4       28.69       28.20      0.82 o 
  -2   2   4      141.13      132.65      2.66 o 
  -1   2   4        4.00        2.86      0.53 o 
   0   2   4        4.70        4.98      0.40 o 
   1   2   4     1488.01     1488.92     11.97 o 
   2   2   4     1642.42     1578.89     12.84 o 
   3   2   4       50.60       58.02      1.18 o 
   4   2   4       31.48       27.66      1.06 o 
   5   2   4      190.87      204.66      2.81 o 
   6   2   4        3.27        3.44      0.45 o 
   7   2   4       17.80       15.87      0.86 o 
   8   2   4        6.10        5.17      0.76 o 
   9   2   4        1.79        0.31      0.74 o 
  10   2   4       36.60       38.45      2.15 o 
  -9   3   4        0.10        0.31      0.93 o 
  -8   3   4        5.24        4.63      1.24 o 
  -7   3   4        0.40        0.31      0.93 o 
  -6   3   4       25.68       21.93      1.85 o 
  -5   3   4        7.85        6.79      0.93 o 
  -4   3   4        1.09        2.14      0.41 o 
  -3   3   4        5.31        3.35      0.50 o 
  -2   3   4        0.01        0.31      0.26 o 
  -1   3   4      765.74      777.94      6.76 o 
   0   3   4     1113.76     1054.73      8.77 o 
   1   3   4      409.50      415.48      4.08 o 
   2   3   4      918.31      994.24      8.56 o 
   3   3   4       68.22       86.94      1.45 o 
   4   3   4       20.99       22.99      0.99 o 
   5   3   4        3.21        3.47      0.45 o 
   6   3   4        7.25        7.62      0.64 o 
   7   3   4       50.94       52.75      1.49 o 
   8   3   4       68.55       70.73      1.90 o 
   9   3   4       36.48       39.54      1.82 o 
  10   3   4      145.06      147.24      3.77 o 
  -8   4   4       31.27       26.87      2.47 o 
  -7   4   4        4.21        3.71      1.24 o 
  -6   4   4        0.22        0.62      0.93 o 
  -5   4   4        5.26        4.63      0.93 o 
  -4   4   4        7.45        6.97      2.01 o 
  -3   4   4       39.16       47.87      1.38 o 
  -2   4   4       52.59       43.54      1.12 o 
  -1   4   4       85.01       84.90      2.05 o 
   0   4   4      110.05      118.84      1.77 o 
   1   4   4       72.65       58.04      1.45 o 
   2   4   4        0.99        0.72      0.36 o 
   3   4   4       48.11       53.00      1.27 o 
   4   4   4       47.33       45.40      1.27 o 
   5   4   4        3.71        3.40      0.45 o 
   6   4   4        0.21        0.88      0.57 o 
   7   4   4      213.30      219.59      3.36 o 
   8   4   4      124.30      128.05      2.62 o 
   9   4   4      135.05      132.56      3.91 o 
  10   4   4        1.34        0.00      1.54 o 
  -8   5   4        3.36        1.85      1.24 o 
  -7   5   4        8.02       10.50      1.54 o 
  -6   5   4        3.06        2.78      1.24 o 
  -5   5   4        0.56        0.00      0.62 o 
  -4   5   4       14.57       19.46      1.54 o 
  -3   5   4        0.50        1.34      0.62 o 
  -2   5   4        2.03        1.48      0.41 o 
  -1   5   4       85.57       87.19      1.65 o 
   0   5   4       28.04       30.36      1.11 o 
   1   5   4        2.52        3.18      0.49 o 
   2   5   4       72.64       78.46      1.54 o 
   3   5   4      190.66      180.30      2.54 o 
   4   5   4      160.23      155.67      2.40 o 
   5   5   4      170.18      172.83      2.66 o 
   6   5   4      131.20      128.36      3.46 o 
   7   5   4     1162.82     1141.71     14.39 o 
   8   5   4        2.14        1.85      0.87 o 
   9   5   4        0.12        1.24      0.87 o 
  10   5   4       15.39       18.57      1.85 o 
  -7   6   4        0.71        1.85      1.24 o 
  -6   6   4        0.43       -0.62      0.93 o 
  -5   6   4        0.12       -0.62      0.62 o 
  -4   6   4        4.91        4.32      0.93 o 
  -3   6   4       16.42       16.24      1.85 o 
  -2   6   4       52.89       54.34      2.01 o 
  -1   6   4        1.55        1.63      0.46 o 
   0   6   4        5.03        4.31      0.49 o 
   1   6   4       12.85       14.50      0.86 o 
   2   6   4       52.33       48.50      1.31 o 
   3   6   4      240.05      236.23      3.18 o 
   4   6   4      548.12      546.92      5.77 o 
   5   6   4     1663.60     1634.79     18.77 o 
   6   6   4      157.66      155.36      3.93 o 
   7   6   4       24.93       23.48      1.75 o 
   8   6   4       84.82       88.08      3.40 o 
   9   6   4       19.86       18.84      1.85 o 
  10   6   4        1.14        0.72      0.96 o 
  -7   7   4        1.07        0.62      1.24 o 
  -6   7   4        0.93       -0.31      0.93 o 
  -5   7   4        6.08        4.32      1.24 o 
  -4   7   4        3.62        4.63      0.93 o 
  -3   7   4        5.69        5.87      0.83 o 
  -2   7   4        1.27        0.97      0.57 o 
  -1   7   4       85.95       84.19      2.34 o 
   0   7   4        0.00       -0.49      0.42 o 
   1   7   4      307.82      292.98      3.72 o 
   2   7   4       85.14       86.04      2.58 o 
   3   7   4      238.38      227.73      5.56 o 
   4   7   4      849.17      826.25     10.91 o 
   5   7   4      181.20      183.60      4.25 o 
   6   7   4       89.99       99.62      3.28 o 
   7   7   4       70.29       70.86      2.93 o 
   8   7   4       16.62       16.87      1.75 o 
   9   7   4        2.28        1.85      1.09 o 
  -6   8   4        0.38        1.85      1.24 o 
  -5   8   4        4.65        5.87      1.24 o 
  -4   8   4        1.53        0.93      0.93 o 
  -3   8   4       19.34       19.15      1.85 o 
  -2   8   4        0.01       -0.39      0.77 o 
  -1   8   4       89.31       87.72      2.57 o 
   0   8   4        8.34        6.16      1.11 o 
   1   8   4       47.26       45.58      2.06 o 
   2   8   4      607.20      599.91      8.70 o 
   3   8   4       45.01       47.25      2.47 o 
   4   8   4        0.37       -0.82      0.62 o 
   5   8   4        3.78        1.61      2.16 o 
   6   8   4        8.49        7.38      1.70 o 
   7   8   4       34.64       34.60      2.16 o 
   8   8   4        0.82        1.24      1.09 o 
   9   8   4        7.02       14.69      1.85 o 
  -5   9   4        5.62        6.79      1.54 o 
  -4   9   4        0.66        0.00      0.93 o 
  -3   9   4       17.50       13.90      1.54 o 
  -2   9   4        2.19        1.96      0.83 o 
  -1   9   4       70.64       64.86      4.32 o 
   0   9   4      104.19      105.94      5.56 o 
   1   9   4        9.53        8.96      2.47 o 
   2   9   4       27.10       28.00      2.00 o 
   3   9   4       38.35       42.48      2.15 o 
   4   9   4        0.20       -0.14      1.54 o 
   5   9   4       25.92       25.48      2.32 o 
   6   9   4        6.86        4.67      1.19 o 
   7   9   4        8.79        6.73      1.41 o 
   8   9   4       27.55       31.84      2.50 o 
  -1  10   4        2.45        3.71      2.47 o 
   0  10   4        6.67        6.18      2.78 o 
   1  10   4        2.51        3.40      2.78 o 
   2  10   4        8.19        1.24      2.47 o 
   3  10   4        2.11        2.22      1.07 o 
   4  10   4        6.30        6.08      1.85 o 
   5  10   4       19.20       26.75      2.32 o 
   6  10   4       52.04       55.04      2.89 o 
   7  10   4        3.96        4.06      1.48 o 
  -1  11   4        3.27        7.72      3.09 o 
   0  11   4       13.90       16.37      3.40 o 
   1  11   4        0.94       -3.71      2.47 o 
   2  11   4        6.32        6.49      2.78 o 
   3  11   4        0.11       -3.24      2.16 o 
   4  11   4       26.89       31.46      2.45 o 
   5  11   4        2.11       -0.44      2.01 o 
  -3 -10   5        0.56        1.54      3.40 o 
  -2 -10   5        0.54       -0.62      3.09 o 
  -1 -10   5       19.70       28.11      4.32 o 
   0 -10   5       15.41       20.38      3.71 o 
  -6  -9   5       40.59       51.02      5.25 o 
  -5  -9   5       38.83       54.70      6.18 o 
  -4  -9   5        8.10       23.37      8.18 o 
  -3  -9   5        2.42       -0.62      2.47 o 
  -2  -9   5        0.09        1.54      2.78 o 
  -1  -9   5        1.53        4.02      2.47 o 
   0  -9   5       13.86       10.19      3.09 o 
   1  -9   5        5.86        6.79      2.78 o 
   2  -9   5        0.04        2.47      2.16 o 
   3  -9   5       13.72       15.44      2.78 o 
  -7  -8   5       45.35       61.46      4.32 o 
  -6  -8   5       15.32       14.89      1.93 o 
  -5  -8   5       10.25       11.62      1.71 o 
  -4  -8   5       20.26       19.83      2.78 o 
  -3  -8   5        2.62        2.47      2.47 o 
  -2  -8   5        8.22        8.66      2.16 o 
  -1  -8   5        5.95        5.87      2.78 o 
   0  -8   5       11.66       18.22      3.40 o 
   1  -8   5        3.62        7.72      2.47 o 
   2  -8   5       18.02       22.55      3.09 o 
   3  -8   5       32.32       37.68      3.71 o 
   4  -8   5       19.18       21.31      3.09 o 
   5  -8   5       48.76       52.20      4.32 o 
  -8  -7   5        5.83        5.87      2.47 o 
  -7  -7   5        6.84        7.72      2.16 o 
  -6  -7   5        0.34       -1.36      1.03 o 
  -5  -7   5       15.64       15.65      1.77 o 
  -4  -7   5        0.01       -0.28      1.24 o 
  -3  -7   5        0.34       -1.24      2.16 o 
  -2  -7   5       30.47       33.33      3.71 o 
  -1  -7   5      168.69      189.81      7.88 o 
   0  -7   5      170.09      160.61      6.49 o 
   1  -7   5      588.42      578.18     13.59 o 
   2  -7   5      312.22      296.20      9.27 o 
   3  -7   5       30.25       29.03      3.40 o 
   4  -7   5       14.52       15.75      2.78 o 
   5  -7   5       32.88       34.28      3.71 o 
   6  -7   5        4.97        6.68      0.97 o 
  -8  -6   5        5.79        5.87      2.16 o 
  -7  -6   5       35.21       40.46      3.40 o 
  -6  -6   5        6.58        5.74      1.31 o 
  -5  -6   5       18.54       18.05      1.63 o 
  -4  -6   5       21.87       16.99      1.71 o 
  -3  -6   5      672.64      678.00      9.60 o 
  -2  -6   5      163.41      160.97      4.00 o 
  -1  -6   5     1787.33     1788.93     23.01 o 
   0  -6   5     1137.28     1174.07     19.61 o 
   1  -6   5      149.05      129.10      5.56 o 
   2  -6   5       19.92       17.60      2.47 o 
   3  -6   5       98.37      105.09      2.16 o 
   4  -6   5        4.03        3.49      0.92 o 
   5  -6   5        7.56        7.03      0.88 o 
   6  -6   5        0.56        1.12      0.60 o 
   7  -6   5        0.05        0.90      0.76 o 
  -9  -5   5        8.24       16.06      2.16 o 
  -8  -5   5        8.99       13.28      1.85 o 
  -7  -5   5        2.98        2.78      1.54 o 
  -6  -5   5       25.71       23.09      1.75 o 
  -5  -5   5      282.33      275.23      6.02 o 
  -4  -5   5      157.63      163.23      3.93 o 
  -3  -5   5     1375.39     1342.59     15.72 o 
  -2  -5   5      384.51      365.07      5.88 o 
  -1  -5   5      369.08      368.16      5.85 o 
   0  -5   5        3.16        4.32      1.03 o 
   1  -5   5        5.52        6.61      0.69 o 
   2  -5   5      112.03      110.44      3.71 o 
   3  -5   5        3.10        3.17      0.62 o 
   4  -5   5        8.85        7.80      0.79 o 
   5  -5   5        6.40        6.90      1.55 o 
   6  -5   5       13.09       13.69      1.63 o 
   7  -5   5        0.54        0.26      0.60 o 
   8  -5   5        0.28        1.61      1.40 o 
  -9  -4   5        1.47        5.25      1.54 o 
  -8  -4   5       19.54       23.78      2.47 o 
  -7  -4   5       18.76       21.31      2.16 o 
  -5  -4   5       98.96      104.37      2.94 o 
  -4  -4   5      129.49      116.29      3.06 o 
  -3  -4   5        0.05       -0.53      0.57 o 
  -2  -4   5       28.50       27.56      1.63 o 
  -1  -4   5      380.69      394.27      5.98 o 
   0  -4   5       29.56       21.47      0.79 o 
   1  -4   5        6.94        7.20      0.52 o 
   2  -4   5       90.19       88.78      2.10 o 
   3  -4   5       17.57       17.76      1.85 o 
   4  -4   5       51.34       48.60      1.92 o 
   5  -4   5        2.75        1.52      0.49 o 
   6  -4   5        1.27        0.79      0.58 o 
   7  -4   5        4.77        5.53      0.86 o 
   8  -4   5        0.18        0.20      0.67 o 
  -9  -3   5        0.02        3.09      1.54 o 
  -8  -3   5      198.21      195.51      6.79 o 
  -7  -3   5       56.43       58.99      3.40 o 
  -6  -3   5      166.04      161.84      5.56 o 
  -5  -3   5       15.88       13.54      1.19 o 
  -4  -3   5       41.73       37.85      1.75 o 
  -3  -3   5      248.29      261.50      4.47 o 
  -2  -3   5        0.10       -0.09      0.31 o 
  -1  -3   5       79.55       72.98      1.40 o 
   0  -3   5        8.00        5.30      0.67 o 
   1  -3   5      102.57      115.52      1.90 o 
   2  -3   5        2.08        0.49      0.62 o 
   3  -3   5      238.39      248.16      4.00 o 
   4  -3   5       41.90       40.84      1.26 o 
   5  -3   5       37.14       39.90      1.34 o 
   6  -3   5        7.73        7.46      0.79 o 
   7  -3   5       13.57       14.20      1.02 o 
   8  -3   5        0.32        0.56      0.82 o 
   9  -3   5        0.42        1.08      0.67 o 
  -9  -2   5       49.19       58.68      3.71 o 
  -8  -2   5        9.27       11.12      1.85 o 
  -7  -2   5        0.08        0.93      1.24 o 
  -6  -2   5        2.56        0.93      0.93 o 
  -5  -2   5        2.27        3.05      0.59 o 
  -4  -2   5       25.57       25.25      0.90 o 
  -3  -2   5        5.75        4.76      0.45 o 
  -2  -2   5      361.53      409.30      4.04 o 
  -1  -2   5      463.92      504.44      5.77 o 
   0  -2   5     1086.62     1181.46      9.97 o 
   1  -2   5     2705.97     2959.93     23.29 o 
   2  -2   5       44.97       54.76      1.26 o 
   3  -2   5      115.21      123.12      1.95 o 
   4  -2   5      298.29      301.03      4.60 o 
   5  -2   5        9.41       11.36      0.76 o 
   6  -2   5        2.97        3.97      1.03 o 
   7  -2   5        0.14       -0.13      0.45 o 
   8  -2   5        0.48        1.10      0.58 o 
   9  -2   5        0.84        0.62      0.74 o 
  -8  -1   5        1.13        1.24      1.24 o 
  -7  -1   5       21.31       21.34      1.54 o 
  -6  -1   5        3.09        2.39      0.55 o 
  -5  -1   5       42.06       41.15      1.48 o 
  -4  -1   5       57.97       62.25      1.56 o 
  -3  -1   5       42.18       46.67      1.08 o 
  -2  -1   5     1917.37     2023.90     16.15 o 
  -1  -1   5     2698.66     2936.54     33.29 o 
   0  -1   5      154.94      170.90      2.22 o 
   1  -1   5      409.58      430.91      4.31 o 
   2  -1   5     2436.98     2437.37     19.34 o 
   3  -1   5       35.83       35.36      0.97 o 
   4  -1   5      105.97      101.78      1.80 o 
   5  -1   5       27.75       25.35      1.26 o 
   6  -1   5        6.91        7.30      0.96 o 
   7  -1   5       44.96       44.12      2.63 o 
   8  -1   5        3.43        3.64      0.96 o 
   9  -1   5        4.02        2.97      1.03 o 
  10  -1   5        0.04        0.69      0.93 o 
  -9   0   5        9.13        7.72      1.24 o 
  -8   0   5        0.29        0.00      0.62 o 
  -7   0   5       27.72       28.43      1.48 o 
  -6   0   5        1.05        1.54      0.55 o 
  -5   0   5       17.29       15.64      1.03 o 
  -4   0   5      350.90      361.58      4.88 o 
  -3   0   5        1.56        2.42      0.40 o 
  -2   0   5      561.79      553.66      6.23 o 
  -1   0   5       92.32       98.16      1.37 o 
   0   0   5     2184.63     2229.77     17.58 o 
   1   0   5      164.09      172.05      2.12 o 
   2   0   5       80.54       75.98      1.36 o 
   3   0   5      240.71      238.94      2.89 o 
   4   0   5      186.36      181.67      2.50 o 
   5   0   5      324.60      335.42      3.98 o 
   6   0   5        8.40        7.38      0.93 o 
   7   0   5       98.59      104.37      2.89 o 
   8   0   5        3.37        3.47      0.93 o 
   9   0   5        6.84        8.74      1.19 o 
  10   0   5        0.51        1.30      0.96 o 
  -9   1   5        1.37        1.24      0.93 o 
  -8   1   5        0.05       -0.31      0.62 o 
  -7   1   5        1.07        1.24      0.93 o 
  -6   1   5        9.07        9.88      1.03 o 
  -5   1   5      137.68      140.04      2.81 o 
  -4   1   5       45.63       41.26      1.48 o 
  -3   1   5        2.89        3.24      0.26 o 
  -2   1   5       63.10       60.21      1.48 o 
  -1   1   5       24.63       29.63      1.03 o 
   0   1   5        1.78        3.84      0.40 o 
   1   1   5      324.79      307.54      3.98 o 
   2   1   5       15.33        8.32      0.53 o 
   3   1   5       96.89      106.93      1.77 o 
   4   1   5      395.98      415.41      7.72 o 
   5   1   5       90.63      100.74      2.41 o 
   6   1   5       93.87       93.80      2.45 o 
   7   1   5        9.34        8.41      0.76 o 
   8   1   5        4.27        6.82      1.24 o 
   9   1   5        0.67        0.51      0.77 o 
  10   1   5        1.60        2.99      0.96 o 
  -9   2   5        0.64        2.78      0.93 o 
  -8   2   5        0.76       -0.93      0.62 o 
  -7   2   5       11.18        8.65      1.24 o 
  -6   2   5        9.57        9.27      1.24 o 
  -5   2   5        4.21        5.56      0.79 o 
  -4   2   5       12.59       15.23      1.03 o 
  -3   2   5        1.86        1.67      0.32 o 
  -2   2   5      172.20      180.48      3.09 o 
  -1   2   5        8.91        8.85      0.74 o 
   0   2   5      252.05      282.84      3.73 o 
   1   2   5      748.65      811.02      7.04 o 
   2   2   5     1248.83     1366.32     11.36 o 
   3   2   5      884.46      946.13      8.33 o 
   4   2   5     1021.23     1110.99      9.81 o 
   5   2   5        3.22        7.49      1.26 o 
   6   2   5       15.64       15.49      1.01 o 
   7   2   5       14.43       15.52      0.94 o 
   8   2   5        7.24        7.20      0.96 o 
   9   2   5        7.53        9.18      1.54 o 
  10   2   5        0.13        0.50      0.79 o 
  -9   3   5        0.70        1.24      1.24 o 
  -8   3   5        2.96        2.16      1.24 o 
  -7   3   5        2.35        3.40      0.93 o 
  -6   3   5        7.87        7.10      1.24 o 
  -5   3   5        2.22        2.47      0.93 o 
  -4   3   5       59.86       55.64      1.85 o 
  -3   3   5        0.17        3.09      1.24 o 
  -2   3   5       37.29       33.17      0.97 o 
  -1   3   5      902.24      991.61     11.39 o 
   0   3   5     1051.57     1130.86      9.53 o 
   1   3   5     1890.84     2053.22     16.40 o 
   2   3   5      737.57      841.93      7.51 o 
   3   3   5      188.40      202.11      2.64 o 
   4   3   5      149.00      165.79      2.45 o 
   5   3   5      133.39      136.69      2.31 o 
   6   3   5        6.14        5.03      0.64 o 
   7   3   5       16.24       15.87      1.00 o 
   8   3   5        3.95        3.46      0.64 o 
   9   3   5       31.55       36.90      1.93 o 
  10   3   5        0.73        1.44      0.96 o 
  -8   4   5        0.18        0.31      0.93 o 
  -7   4   5        0.75        1.24      0.93 o 
  -6   4   5        0.23        0.93      0.93 o 
  -5   4   5        0.04        0.00      0.62 o 
  -4   4   5        1.07        0.62      0.62 o 
  -3   4   5      317.41      327.26      4.69 o 
  -2   4   5      333.56      329.28      3.68 o 
  -1   4   5       98.53      108.72      1.78 o 
   0   4   5      114.89      101.20      1.72 o 
   1   4   5      462.84      505.85      4.97 o 
   2   4   5        0.52        0.51      0.36 o 
   3   4   5       18.87       21.26      0.82 o 
   4   4   5       10.68       14.75      0.82 o 
   5   4   5       31.75       33.85      1.12 o 
   6   4   5       32.72       29.79      1.22 o 
   7   4   5        5.14        5.77      0.76 o 
   8   4   5      283.91      288.33      4.27 o 
   9   4   5      175.72      173.38      3.36 o 
  10   4   5       21.58       20.38      2.78 o 
  -8   5   5        0.10       -1.24      0.93 o 
  -7   5   5        5.86        7.10      1.54 o 
  -6   5   5        1.34        0.93      0.93 o 
  -5   5   5       43.90       44.17      2.47 o 
  -4   5   5       31.25       30.27      1.85 o 
  -3   5   5        0.04       -0.62      0.62 o 
  -2   5   5      151.25      148.44      2.37 o 
  -1   5   5       95.05      104.29      1.88 o 
   0   5   5       16.62       16.25      0.82 o 
   1   5   5       70.14       77.02      1.59 o 
   2   5   5        1.87        0.82      0.36 o 
   3   5   5       85.24       97.54      2.15 o 
   4   5   5       22.48       18.13      0.90 o 
   5   5   5      274.00      256.65      4.30 o 
   6   5   5     1128.40     1085.36     10.31 o 
   7   5   5       15.91       15.95      1.09 o 
   8   5   5       62.56       59.92      2.50 o 
   9   5   5        0.33        2.40      0.96 o 
  10   5   5        0.05        1.39      0.87 o 
  -7   6   5        2.55        0.93      1.24 o 
  -6   6   5        0.26        0.00      0.93 o 
  -5   6   5        0.09       -0.93      0.62 o 
  -4   6   5       21.04       19.46      1.85 o 
  -3   6   5        1.24        1.54      0.62 o 
  -2   6   5        1.62        1.68      0.77 o 
  -1   6   5        6.46        6.02      0.91 o 
   0   6   5       71.51       66.88      1.62 o 
   1   6   5       24.73       21.02      0.88 o 
   2   6   5       13.24       17.86      0.86 o 
   3   6   5      143.66      134.21      2.31 o 
   4   6   5      144.22      145.00      2.54 o 
   5   6   5      881.13      848.61      8.41 o 
   6   6   5       22.06       19.73      1.63 o 
   7   6   5        3.92        6.03      1.09 o 
   8   6   5        9.05        8.38      1.31 o 
   9   6   5        0.04        0.31      0.87 o 
  10   6   5        0.22        2.01      1.09 o 
  -6   7   5        1.44        0.31      0.93 o 
  -5   7   5        0.26       -0.31      0.93 o 
  -4   7   5        1.43        1.24      0.93 o 
  -3   7   5        0.40        0.93      0.93 o 
  -2   7   5        2.50        2.78      0.93 o 
  -1   7   5       12.02       10.50      1.07 o 
   0   7   5       57.82       61.62      1.65 o 
   1   7   5       44.03       49.50      1.44 o 
   2   7   5      341.41      345.55      4.27 o 
   3   7   5     2733.45     2732.08     30.19 o 
   4   7   5        0.22       -0.22      0.74 o 
   5   7   5       28.74       28.78      1.85 o 
   6   7   5      120.57      121.78      3.60 o 
   7   7   5        2.67        1.54      0.87 o 
   8   7   5        1.54        2.47      1.54 o 
   9   7   5       10.45       13.22      1.63 o 
  -5   8   5        0.08       -0.93      0.62 o 
  -4   8   5        0.50        2.16      0.93 o 
  -3   8   5        0.96        0.93      0.93 o 
  -2   8   5       21.66       21.31      1.85 o 
  -1   8   5       83.26       84.88      2.57 o 
   0   8   5      184.68      183.35      5.41 o 
   1   8   5     1195.32     1231.88     15.98 o 
   2   8   5       83.87       81.37      2.81 o 
   3   8   5        5.08        6.53      1.24 o 
   4   8   5      244.35      249.71      5.13 o 
   5   8   5       87.98       87.71      3.55 o 
   6   8   5        3.40        3.23      0.96 o 
   7   8   5        5.50        5.08      1.39 o 
   8   8   5       20.67       29.30      2.29 o 
   9   8   5        3.30        3.24      1.31 o 
  -4   9   5        2.89        1.85      1.24 o 
  -3   9   5       39.77       41.70      2.78 o 
  -2   9   5       18.58       16.68      1.85 o 
  -1   9   5       68.65       73.98      2.57 o 
   0   9   5      162.59      166.78      6.49 o 
   1   9   5       44.67       40.77      3.71 o 
   2   9   5       71.68       66.21      3.40 o 
   3   9   5      129.88      122.14      3.56 o 
   4   9   5       17.54       18.48      2.16 o 
   5   9   5        9.11        6.95      2.63 o 
   6   9   5        0.06       -0.15      1.08 o 
   7   9   5       21.80       29.75      3.86 o 
   8   9   5       18.60       20.65      2.07 o 
   0  10   5        0.01       -0.62      2.47 o 
   1  10   5        8.39        9.57      2.78 o 
   2  10   5        1.21       -0.93      2.16 o 
   3  10   5       20.34       20.56      3.86 o 
   4  10   5        0.20       -0.73      1.39 o 
   5  10   5        0.94        2.19      1.26 o 
   6  10   5        4.30        3.35      1.41 o 
   7  10   5       58.28       73.55      4.17 o 
   1  11   5        4.65        3.40      2.78 o 
   2  11   5        5.65        3.40      2.78 o 
   3  11   5       11.63       10.81      3.09 o 
   4  11   5       28.65       31.32      2.37 o 
   5  11   5       18.33       20.30      2.15 o 
  -5  -9   6        2.86        8.21      5.10 o 
  -4  -9   6        7.85       14.94      3.55 o 
  -3  -9   6       31.76       39.23      4.63 o 
  -2  -9   6       14.30       16.37      3.40 o 
  -1  -9   6        4.71       10.19      3.40 o 
   0  -9   6        0.06        0.00      2.47 o 
   1  -9   6       10.82       12.35      3.09 o 
   2  -9   6        0.44        3.40      2.16 o 
  -6  -8   6        0.03        7.72      1.54 o 
  -5  -8   6       31.30       47.23      7.72 o 
  -4  -8   6       24.17       39.35      2.51 o 
  -3  -8   6        0.11        0.10      3.09 o 
  -2  -8   6       11.51       11.74      3.09 o 
  -1  -8   6       77.91       85.24      5.56 o 
   0  -8   6        0.31        1.85      2.16 o 
   1  -8   6        0.01       -0.62      1.85 o 
   2  -8   6        1.58        3.40      2.16 o 
   3  -8   6       22.47       25.94      3.40 o 
   4  -8   6        2.03        4.63      2.16 o 
  -7  -7   6        0.75        5.87      1.54 o 
  -6  -7   6        0.74        2.78      1.24 o 
  -5  -7   6        4.10        4.85      3.55 o 
  -4  -7   6       14.14       14.40      4.17 o 
  -3  -7   6        6.93       10.37      3.55 o 
  -2  -7   6       21.90       20.69      1.77 o 
  -1  -7   6       30.72       32.87      2.22 o 
   0  -7   6        2.28        3.40      2.16 o 
   1  -7   6       22.21       26.56      3.09 o 
   2  -7   6        2.51        5.25      2.16 o 
   3  -7   6      153.55      148.87      6.49 o 
   4  -7   6        1.62        2.78      1.85 o 
   5  -7   6        0.18        2.47      1.85 o 
  -8  -6   6        3.49        9.88      1.85 o 
  -7  -6   6        0.15        2.47      1.24 o 
  -6  -6   6        1.49        5.56      1.54 o 
  -5  -6   6       12.35       15.31      1.71 o 
  -4  -6   6       64.96       59.91      4.79 o 
  -3  -6   6       13.52       12.38      1.85 o 
  -2  -6   6       24.11       20.83      1.77 o 
  -1  -6   6      170.00      177.79      4.22 o 
   0  -6   6       59.54       58.67      2.59 o 
   1  -6   6      456.96      446.61     10.81 o 
   2  -6   6        7.96        8.34      2.16 o 
   3  -6   6       15.41       19.15      2.78 o 
   4  -6   6       78.39       81.35      2.57 o 
   5  -6   6        0.41        0.85      0.79 o 
   6  -6   6        0.19        0.77      0.79 o 
  -8  -5   6        0.11        2.47      1.24 o 
  -7  -5   6        0.29        2.78      1.24 o 
  -6  -5   6       24.35       26.25      2.47 o 
  -5  -5   6       54.05       56.58      2.50 o 
  -4  -5   6      159.39      158.49      4.04 o 
  -3  -5   6     1353.29     1355.02     16.05 o 
  -2  -5   6     1069.12     1066.30     15.44 o 
  -1  -5   6       46.87       47.32      2.37 o 
   0  -5   6       21.76       25.04      2.32 o 
   1  -5   6      170.87      174.20      6.18 o 
   2  -5   6      108.65      104.54      2.62 o 
   3  -5   6        3.89        4.11      0.79 o 
   4  -5   6        0.46        0.49      0.57 o 
   5  -5   6        0.93        1.39      0.79 o 
   6  -5   6        0.34        1.04      0.79 o 
   7  -5   6        2.32        3.64      1.08 o 
  -9  -4   6        0.76        4.63      1.85 o 
  -8  -4   6        4.68        8.03      1.85 o 
  -7  -4   6       95.85       89.57      4.63 o 
  -6  -4   6       27.06       31.19      2.78 o 
  -5  -4   6     1486.88     1473.26     24.71 o 
  -4  -4   6     1142.07     1120.42     32.89 o 
  -3  -4   6      139.42      137.60      3.49 o 
  -2  -4   6        5.69        7.23      1.24 o 
  -1  -4   6      474.49      487.15      8.65 o 
   0  -4   6       47.43       47.21      2.34 o 
   1  -4   6        6.24        6.38      0.67 o 
   2  -4   6        0.35       -0.31      0.55 o 
   3  -4   6        3.34        3.15      0.77 o 
   4  -4   6        0.93        0.84      0.93 o 
   5  -4   6        5.93        4.69      0.96 o 
   6  -4   6       18.77       20.72      1.48 o 
   7  -4   6        1.13       -0.26      1.70 o 
   8  -4   6        0.73        0.96      0.96 o 
  -9  -3   6       25.77       26.56      3.09 o 
  -8  -3   6       42.31       46.64      3.71 o 
  -7  -3   6      396.34      418.81     10.50 o 
  -6  -3   6       37.86       41.08      3.09 o 
  -5  -3   6       11.61       11.12      1.85 o 
  -4  -3   6       12.57        9.88      1.19 o 
  -3  -3   6       25.50       24.63      2.47 o 
  -2  -3   6      170.11      160.03      2.31 o 
  -1  -3   6        1.46        0.94      0.49 o 
   0  -3   6       67.63       79.05      1.57 o 
   1  -3   6       32.71       30.89      1.12 o 
   2  -3   6       25.49       34.03      1.12 o 
   3  -3   6        8.85       12.48      1.03 o 
   4  -3   6       35.07       40.31      1.71 o 
   5  -3   6        4.23        3.83      0.79 o 
   6  -3   6       17.34       17.97      1.54 o 
   7  -3   6        5.56        6.56      1.54 o 
   8  -3   6        0.00       -0.27      1.70 o 
   9  -3   6        5.48        6.34      1.19 o 
  -9  -2   6       12.81       16.99      2.78 o 
  -8  -2   6       43.81       49.73      3.71 o 
  -7  -2   6        8.64        8.96      1.85 o 
  -6  -2   6        9.79        8.65      1.54 o 
  -5  -2   6       82.77       79.99      3.71 o 
  -4  -2   6        5.64        4.97      0.93 o 
  -3  -2   6       21.93       22.56      1.31 o 
  -2  -2   6      182.96      191.71      2.43 o 
  -1  -2   6       11.10       12.10      0.71 o 
   0  -2   6      112.47      124.30      1.95 o 
   1  -2   6       15.14       12.99      1.52 o 
   2  -2   6        2.05        1.24      0.58 o 
   3  -2   6      106.01      110.74      1.92 o 
   4  -2   6       38.60       40.43      1.54 o 
   5  -2   6       64.91       63.69      2.15 o 
   6  -2   6        8.97       13.25      1.54 o 
   7  -2   6       14.91       19.12      1.48 o 
   8  -2   6        0.01        0.79      0.93 o 
   9  -2   6        0.49       -0.79      0.74 o 
  -8  -1   6        0.36        0.62      1.54 o 
  -7  -1   6       20.70       20.08      2.47 o 
  -6  -1   6        0.01       -0.51      0.55 o 
  -5  -1   6       28.55       28.65      2.16 o 
  -4  -1   6        0.61        0.80      0.93 o 
  -3  -1   6       43.67       48.93      1.15 o 
  -2  -1   6        8.85       13.42      0.77 o 
  -1  -1   6      386.39      477.32      4.71 o 
   0  -1   6       22.93       33.89      1.29 o 
   1  -1   6      395.67      441.43      4.54 o 
   2  -1   6        8.24       14.08      0.71 o 
   3  -1   6      141.36      140.32      2.17 o 
   4  -1   6        4.50        4.65      0.58 o 
   5  -1   6        9.56       12.11      0.96 o 
   6  -1   6        9.20        9.16      1.03 o 
   7  -1   6        4.04        5.13      0.96 o 
   8  -1   6        2.56        4.02      0.96 o 
   9  -1   6       17.53       18.55      2.47 o 
  -8   0   6        0.33        0.31      0.93 o 
  -7   0   6        0.78        0.51      0.55 o 
  -6   0   6       35.21       36.14      1.54 o 
  -5   0   6       21.90       21.24      1.07 o 
  -4   0   6      232.62      238.64      5.10 o 
  -3   0   6     1273.88     1316.00     13.54 o 
  -2   0   6       49.03       59.02      1.54 o 
  -1   0   6      948.19      988.38      8.39 o 
   0   0   6     1210.12     1281.62     10.66 o 
   1   0   6        5.15        3.97      0.41 o 
   2   0   6      240.26      244.63      2.95 o 
   3   0   6       33.43       29.90      1.00 o 
   4   0   6       19.43       15.51      0.76 o 
   5   0   6        2.09        1.62      0.40 o 
   6   0   6        8.19        7.99      1.54 o 
   7   0   6       26.51       26.06      1.48 o 
   8   0   6        4.07        2.32      0.87 o 
   9   0   6        0.23        0.77      0.79 o 
  10   0   6        1.16        0.04      0.79 o 
  -9   1   6        1.22        0.93      0.93 o 
  -8   1   6       11.89        9.27      1.54 o 
  -7   1   6        0.18        0.93      0.62 o 
  -6   1   6      117.50      114.13      4.79 o 
  -5   1   6      164.07      156.41      3.12 o 
  -4   1   6      170.64      165.31      3.12 o 
  -3   1   6      409.03      398.57      5.27 o 
  -2   1   6     1307.28     1321.64     13.46 o 
  -1   1   6      123.09      112.65      3.71 o 
   0   1   6      186.85      188.91      2.23 o 
   1   1   6      284.78      288.17      3.25 o 
   2   1   6      140.13      129.46      1.95 o 
   3   1   6      187.03      195.61      5.87 o 
   4   1   6       14.70       18.57      1.01 o 
   5   1   6       78.05       84.85      1.80 o 
   6   1   6        5.95        5.02      0.64 o 
   7   1   6       15.15       15.77      1.26 o 
   8   1   6        6.61        7.11      1.03 o 
   9   1   6        4.32        5.59      1.03 o 
  10   1   6        1.88        2.88      0.96 o 
  -9   2   6        1.27       -0.62      0.93 o 
  -8   2   6       12.27        7.72      1.54 o 
  -7   2   6        0.92        0.62      0.93 o 
  -6   2   6       55.37       55.90      2.78 o 
  -5   2   6       17.60       17.77      1.26 o 
  -4   2   6      107.24       98.02      2.45 o 
  -3   2   6        9.01       10.23      1.85 o 
  -2   2   6        9.93        8.71      1.39 o 
  -1   2   6      144.12      145.55      2.67 o 
   0   2   6       83.67       78.06      1.28 o 
   1   2   6      777.07      824.86      7.27 o 
   2   2   6      129.32      141.73      2.08 o 
   3   2   6     1447.99     1517.47     13.16 o 
   4   2   6        0.24        0.41      0.36 o 
   5   2   6       57.03       55.79      1.48 o 
   6   2   6       16.37       18.23      1.00 o 
   7   2   6        2.47        1.97      0.58 o 
   8   2   6        2.63        2.07      0.74 o 
   9   2   6        1.54        2.16      0.79 o 
  10   2   6        0.00       -0.75      0.93 o 
  -8   3   6        0.91        1.54      0.93 o 
  -7   3   6        0.57        0.31      0.93 o 
  -6   3   6        0.03       -0.31      0.62 o 
  -5   3   6        0.77        1.54      0.93 o 
  -4   3   6       17.44       16.89      1.26 o 
  -3   3   6       10.26       10.46      1.24 o 
  -2   3   6       20.00       21.62      1.03 o 
  -1   3   6       26.73       28.70      0.97 o 
   0   3   6      462.73      506.46      4.91 o 
   1   3   6      104.95      113.40      1.70 o 
   2   3   6      645.70      695.87      6.51 o 
   3   3   6       41.92       38.27      1.12 o 
   4   3   6       74.39       70.23      1.59 o 
   5   3   6        0.05       -0.53      0.36 o 
   6   3   6       25.07       22.97      1.04 o 
   7   3   6        1.99        2.87      0.64 o 
   8   3   6        0.00        1.24      0.58 o 
   9   3   6        4.79        4.32      1.03 o 
  10   3   6       29.97       29.46      1.93 o 
  -8   4   6        1.60        2.16      1.24 o 
  -7   4   6        0.39        0.93      0.93 o 
  -6   4   6       13.29       14.83      1.54 o 
  -5   4   6        4.95        3.71      0.93 o 
  -4   4   6       22.12       22.86      1.54 o 
  -3   4   6       48.62       54.80      1.85 o 
  -2   4   6      248.99      256.77      4.04 o 
  -1   4   6      502.65      511.06      5.09 o 
   0   4   6     1543.08     1711.11     14.17 o 
   1   4   6        0.37        0.41      0.36 o 
   2   4   6       90.32      109.75      1.95 o 
   3   4   6      141.74      160.17      2.45 o 
   4   4   6      152.96      146.38      2.81 o 
   5   4   6       50.40       44.69      1.36 o 
   6   4   6        3.46        3.02      0.64 o 
   7   4   6       59.90       63.50      2.01 o 
   8   4   6       73.94       74.22      2.04 o 
   9   4   6       97.09       98.77      2.53 o 
  10   4   6        0.55        0.31      1.54 o 
  -7   5   6        1.35        1.24      0.93 o 
  -6   5   6        0.42        0.93      0.93 o 
  -5   5   6       45.32       37.68      2.47 o 
  -4   5   6      100.47       97.60      3.71 o 
  -3   5   6      195.54      190.87      4.94 o 
  -2   5   6      239.50      262.09      4.04 o 
  -1   5   6       81.16       88.52      2.08 o 
   0   5   6       76.66       84.94      2.62 o 
   1   5   6      161.49      176.70      2.54 o 
   2   5   6       36.64       29.40      1.11 o 
   3   5   6       45.80       39.48      1.18 o 
   4   5   6       22.00       24.38      1.04 o 
   5   5   6       42.04       44.74      1.81 o 
   6   5   6        8.15       10.11      0.90 o 
   7   5   6      629.45      583.04     16.03 o 
   8   5   6       18.09       18.69      1.22 o 
   9   5   6        3.11        2.84      1.03 o 
  10   5   6        1.16        2.08      1.19 o 
  -7   6   6       13.52       11.74      1.85 o 
  -6   6   6       15.50       17.91      1.85 o 
  -5   6   6       26.02       22.55      2.16 o 
  -4   6   6        0.30        0.00      0.93 o 
  -3   6   6       53.13       56.83      2.78 o 
  -2   6   6        0.46        0.62      0.62 o 
  -1   6   6        0.03        0.00      0.44 o 
   0   6   6        0.31        0.06      0.41 o 
   1   6   6       45.43       44.73      1.40 o 
   2   6   6        2.34        3.48      0.58 o 
   3   6   6       70.52       64.06      2.32 o 
   4   6   6     1034.05     1042.83      9.81 o 
   5   6   6      828.96      773.94      7.90 o 
   6   6   6      202.02      206.32      3.40 o 
   7   6   6        1.78        2.78      0.87 o 
   8   6   6        0.87        0.31      0.87 o 
   9   6   6        0.03        1.54      0.87 o 
  10   6   6        0.24        0.77      1.09 o 
  -6   7   6        3.81        4.02      1.24 o 
  -5   7   6        7.51        7.10      1.54 o 
  -4   7   6        1.08        0.93      0.93 o 
  -3   7   6        3.72        3.71      0.93 o 
  -2   7   6        5.40        5.25      0.93 o 
  -1   7   6       15.34       14.52      1.54 o 
   0   7   6        0.83       -0.24      0.60 o 
   1   7   6       77.82       72.63      1.80 o 
   2   7   6      854.89      871.66     10.54 o 
   3   7   6        3.36        4.25      0.67 o 
   4   7   6      352.30      356.65      5.95 o 
   5   7   6        5.96        4.79      1.08 o 
   6   7   6        0.15       -0.57      0.77 o 
   7   7   6        0.63        0.66      0.77 o 
   8   7   6        0.52        0.31      0.87 o 
   9   7   6        1.44        2.16      1.09 o 
  -5   8   6        0.11       -0.31      0.93 o 
  -4   8   6        1.72        1.54      0.93 o 
  -3   8   6        0.82        1.24      0.93 o 
  -2   8   6        5.35        7.10      1.24 o 
  -1   8   6        6.74        7.41      1.24 o 
   0   8   6        1.92        0.03      0.85 o 
   1   8   6      706.88      716.04      7.53 o 
   2   8   6       48.70       45.01      1.53 o 
   3   8   6       56.11       57.10      2.50 o 
   4   8   6       59.33       58.11      2.40 o 
   5   8   6        1.45        1.08      1.08 o 
   6   8   6        0.42       -0.31      1.54 o 
   7   8   6        6.94        7.04      1.31 o 
   8   8   6        3.31        4.71      2.32 o 
   9   8   6        3.68        8.63      1.53 o 
  -4   9   6       11.99       11.12      1.85 o 
  -3   9   6       10.86       12.05      1.85 o 
  -2   9   6       47.23       49.11      2.78 o 
  -1   9   6      742.23      754.54     12.97 o 
   0   9   6        1.09        2.16      0.93 o 
   1   9   6       98.09      100.38      5.25 o 
   2   9   6      197.38      204.09      4.66 o 
   3   9   6       10.88       10.22      1.41 o 
   4   9   6        0.34        1.68      1.24 o 
   5   9   6       23.56       22.68      1.85 o 
   6   9   6       49.48       60.85      4.32 o 
   7   9   6        4.15        7.20      1.53 o 
   8   9   6       34.63       42.45      2.72 o 
  -3  10   6      162.76      164.00      5.56 o 
   1  10   6       79.01       73.20      4.94 o 
   2  10   6        1.41       -1.85      2.16 o 
   3  10   6        0.62        0.39      2.01 o 
   4  10   6       13.65       16.34      4.02 o 
   5  10   6        6.22        6.53      1.48 o 
   6  10   6       47.47       53.12      4.63 o 
   7  10   6        0.01       -1.15      1.19 o 
   2  11   6        0.05        0.31      2.47 o 
   3  11   6       11.37       19.46      3.71 o 
   4  11   6        3.72        3.97      1.31 o 
   5  11   6       29.25       41.68      2.81 o 
  -4  -9   7       42.96       60.12      4.79 o 
  -3  -9   7        0.88        5.56      3.09 o 
  -2  -9   7       21.59       31.50      4.32 o 
  -1  -9   7       17.21       25.94      4.02 o 
   0  -9   7        2.32        5.87      2.78 o 
   1  -9   7       24.17       33.97      4.02 o 
  -5  -8   7        7.26       10.81      2.16 o 
  -4  -8   7        1.39        1.52      2.63 o 
  -3  -8   7       20.81       27.93      2.63 o 
  -2  -8   7        5.20        4.02      2.78 o 
  -1  -8   7       30.75       34.59      4.02 o 
   0  -8   7        0.37        1.24      2.16 o 
   1  -8   7        3.73        4.32      2.16 o 
   2  -8   7        0.60        3.40      2.16 o 
   3  -8   7        1.05        0.93      1.85 o 
  -7  -7   7       27.75       40.77      3.71 o 
  -6  -7   7       14.33       22.86      2.78 o 
  -5  -7   7        1.47        6.18      1.85 o 
  -4  -7   7        0.08        0.51      1.26 o 
  -3  -7   7       21.70       26.99      2.78 o 
  -2  -7   7        0.00       -0.51      1.11 o 
  -1  -7   7       52.42       50.96      4.32 o 
   0  -7   7        8.25        7.10      2.47 o 
   1  -7   7       25.77       23.47      3.09 o 
   2  -7   7        7.05        7.72      2.16 o 
   3  -7   7        0.09        1.24      1.54 o 
   4  -7   7       33.00       37.37      3.71 o 
   5  -7   7        6.17        8.34      2.16 o 
  -7  -6   7        1.06        4.32      1.85 o 
  -6  -6   7        3.84        6.49      1.85 o 
  -5  -6   7       53.78       58.99      3.71 o 
  -4  -6   7        2.03        1.26      2.93 o 
  -3  -6   7       23.05       23.30      2.00 o 
  -2  -6   7       10.52       11.09      1.71 o 
  -1  -6   7      138.85      142.70      4.00 o 
   0  -6   7       26.39       30.27      3.40 o 
   1  -6   7       67.26       63.01      4.02 o 
   2  -6   7       30.68       33.05      3.40 o 
   3  -6   7        7.44        7.10      2.16 o 
   4  -6   7        8.86        8.96      2.16 o 
   5  -6   7        2.06        2.68      1.24 o 
   6  -6   7        2.91        2.29      1.70 o 
  -8  -5   7        1.22        2.47      1.54 o 
  -7  -5   7        0.67        2.16      1.54 o 
  -6  -5   7       29.70       27.80      2.78 o 
  -5  -5   7        6.66        5.87      1.85 o 
  -4  -5   7        2.58        4.02      1.54 o 
  -3  -5   7       22.41       22.07      1.85 o 
  -2  -5   7       29.33       29.62      2.07 o 
  -1  -5   7      518.04      526.19     12.35 o 
   0  -5   7       22.66       22.82      1.85 o 
   1  -5   7        5.04        3.71      1.85 o 
   2  -5   7      118.42      115.51      4.94 o 
   3  -5   7        7.95        9.70      1.03 o 
   4  -5   7        6.19        6.39      1.03 o 
   5  -5   7        0.00        0.23      0.79 o 
   6  -5   7        4.73        5.91      1.07 o 
   7  -5   7        1.46        1.82      0.96 o 
  -8  -4   7       21.80       21.31      2.78 o 
  -7  -4   7        1.87        3.40      1.85 o 
  -6  -4   7        1.95        5.25      1.54 o 
  -5  -4   7      174.19      171.42      6.18 o 
  -4  -4   7      128.87      123.23      4.94 o 
  -3  -4   7      461.82      488.81      7.53 o 
  -2  -4   7       39.93       48.90      2.93 o 
  -1  -4   7        2.83        2.64      1.19 o 
   0  -4   7      535.74      517.08      7.42 o 
   1  -4   7        1.43        0.45      0.54 o 
   2  -4   7        3.64        2.90      0.93 o 
   3  -4   7        8.35        6.69      0.83 o 
   4  -4   7        4.98        3.61      0.79 o 
   5  -4   7        4.42        7.01      1.03 o 
   6  -4   7       10.50       11.97      1.26 o 
   7  -4   7        8.51       11.34      1.41 o 
   8  -4   7       19.78       23.32      1.93 o 
  -9  -3   7        5.12        4.94      2.47 o 
  -8  -3   7       12.95       14.52      2.78 o 
  -7  -3   7      415.61      432.71     11.12 o 
  -6  -3   7      471.54      468.23     11.12 o 
  -5  -3   7       28.24       30.27      2.78 o 
  -4  -3   7       52.31       56.83      3.40 o 
  -3  -3   7      278.85      280.44      7.41 o 
  -2  -3   7       82.66       78.76      2.62 o 
  -1  -3   7        0.01        0.77      0.50 o 
   0  -3   7       33.29       27.10      1.16 o 
   1  -3   7        4.16        3.21      1.49 o 
   2  -3   7        3.27        3.19      0.50 o 
   3  -3   7        1.63        1.94      0.74 o 
   4  -3   7      106.66       99.83      4.17 o 
   5  -3   7        0.20       -0.31      0.55 o 
   6  -3   7        3.63        1.08      1.85 o 
   7  -3   7       31.34       36.57      2.00 o 
   8  -3   7       34.95       36.75      2.15 o 
  -9  -2   7      192.63      205.39      7.72 o 
  -8  -2   7      120.34      136.52      5.87 o 
  -7  -2   7        3.85        3.09      1.85 o 
  -6  -2   7       42.53       43.24      3.09 o 
  -5  -2   7      229.13      240.91      7.10 o 
  -4  -2   7       62.92       64.55      3.40 o 
  -3  -2   7        0.16       -0.31      0.62 o 
  -2  -2   7       17.24       16.16      1.26 o 
  -1  -2   7       53.01       55.99      1.44 o 
   0  -2   7       40.02       30.30      1.12 o 
   1  -2   7        0.27        0.38      0.82 o 
   2  -2   7      351.84      357.74      4.17 o 
   3  -2   7       27.18       23.79      1.04 o 
   4  -2   7       18.23       18.94      1.39 o 
   5  -2   7       19.59       20.69      1.41 o 
   6  -2   7        0.15        0.00      0.55 o 
   7  -2   7        9.93        9.02      1.26 o 
   8  -2   7        4.83        5.68      1.19 o 
   9  -2   7        6.82        8.33      2.01 o 
  -8  -1   7        8.65        4.94      2.16 o 
  -7  -1   7        5.99        5.25      1.85 o 
  -6  -1   7       29.33       31.81      2.78 o 
  -5  -1   7        5.63        5.32      1.24 o 
  -4  -1   7       42.84       42.60      1.54 o 
  -3  -1   7       30.73       29.46      1.31 o 
  -2  -1   7        0.07        2.81      0.62 o 
  -1  -1   7       50.16       63.12      1.34 o 
   0  -1   7      150.38      158.29      2.26 o 
   1  -1   7       27.77       25.29      1.04 o 
   2  -1   7       89.95       92.94      1.83 o 
   3  -1   7      166.57      158.54      2.53 o 
   4  -1   7        5.64        6.21      0.58 o 
   5  -1   7       56.09       59.02      2.47 o 
   6  -1   7        3.57        5.25      0.96 o 
   7  -1   7        1.22        1.37      0.74 o 
   8  -1   7        0.73        1.24      1.24 o 
   9  -1   7       12.47       13.81      2.32 o 
  -7   0   7       14.75       13.37      1.31 o 
  -6   0   7       16.71       15.15      2.47 o 
  -5   0   7        8.04        6.63      0.83 o 
  -4   0   7        2.18        3.20      0.55 o 
  -3   0   7        4.42        4.63      0.57 o 
  -2   0   7        0.61        0.56      0.62 o 
  -1   0   7      242.59      263.13      4.74 o 
   0   0   7      119.22      100.86      1.65 o 
   1   0   7      630.42      648.15      8.34 o 
   2   0   7       53.12       53.07      1.30 o 
   3   0   7      202.69      176.81      2.59 o 
   4   0   7       99.82       96.56      1.88 o 
   5   0   7        0.01        0.12      0.40 o 
   6   0   7       26.47       25.35      1.54 o 
   7   0   7       41.21       40.88      1.93 o 
   8   0   7        8.65       11.71      1.85 o 
   9   0   7        9.14        8.37      1.26 o 
  -9   1   7        4.09        3.09      1.24 o 
  -8   1   7        0.03        0.62      0.93 o 
  -7   1   7        1.62        1.54      0.93 o 
  -6   1   7       19.84       17.97      1.31 o 
  -5   1   7      103.94       92.53      2.45 o 
  -4   1   7        5.48        5.19      0.83 o 
  -3   1   7      344.75      358.64      5.05 o 
  -2   1   7       31.85       41.71      2.78 o 
  -1   1   7       91.58      104.50      2.47 o 
   0   1   7       61.50       64.00      1.28 o 
   1   1   7       93.07       98.99      1.74 o 
   2   1   7      225.79      208.41      2.77 o 
   3   1   7       82.81       81.24      1.72 o 
   4   1   7        7.84        6.00      0.64 o 
   5   1   7      217.08      206.34      3.11 o 
   6   1   7       30.88       30.75      1.30 o 
   7   1   7       30.22       36.08      1.85 o 
   8   1   7       13.08       11.66      1.26 o 
   9   1   7       13.20       14.88      1.48 o 
  10   1   7        0.16       -0.50      1.39 o 
  -8   2   7       25.05       23.16      2.16 o 
  -7   2   7       63.09       62.70      3.09 o 
  -6   2   7       24.27       20.69      1.85 o 
  -5   2   7      206.50      205.03      4.00 o 
  -4   2   7      177.64      171.90      6.49 o 
  -3   2   7        4.10        3.63      1.24 o 
  -2   2   7       99.63       95.88      2.22 o 
  -1   2   7        0.09       -0.21      0.55 o 
   0   2   7      119.13      105.17      1.71 o 
   1   2   7      219.31      234.37      2.86 o 
   2   2   7       22.19       41.07      1.12 o 
   3   2   7      163.52      164.88      2.48 o 
   4   2   7       44.01       51.81      1.36 o 
   5   2   7        9.09        9.66      0.76 o 
   6   2   7      239.94      236.08      3.53 o 
   7   2   7       14.31       14.82      1.04 o 
   8   2   7        0.01       -1.24      0.93 o 
   9   2   7        2.07        1.06      0.74 o 
  10   2   7        6.31        5.72      1.26 o 
  -8   3   7       16.71       12.05      1.85 o 
  -7   3   7       29.73       31.81      2.47 o 
  -6   3   7       32.36       29.65      2.16 o 
  -5   3   7        0.15        0.00      0.62 o 
  -4   3   7        8.42        8.17      1.03 o 
  -3   3   7        0.02        0.26      0.57 o 
  -2   3   7       54.49       51.58      1.77 o 
  -1   3   7        0.28        0.41      0.55 o 
   0   3   7        0.07       -0.39      0.34 o 
   1   3   7      511.58      554.01      5.44 o 
   2   3   7      119.44      137.20      2.12 o 
   3   3   7      128.26      120.64      2.12 o 
   4   3   7      157.23      147.93      2.48 o 
   5   3   7       59.24       59.38      1.73 o 
   6   3   7        0.32       -0.39      0.40 o 
   7   3   7        0.77        0.00      0.58 o 
   8   3   7        6.13        5.21      0.76 o 
   9   3   7       19.36       22.66      2.16 o 
  10   3   7        0.44        0.49      1.39 o 
  -8   4   7        0.26        0.31      0.93 o 
  -7   4   7        0.27        0.93      0.93 o 
  -6   4   7        1.36        0.93      0.93 o 
  -5   4   7        0.03       -0.31      0.62 o 
  -4   4   7        0.06       -0.31      0.62 o 
  -3   4   7       20.36       23.47      1.41 o 
  -2   4   7       16.99       16.26      1.03 o 
  -1   4   7      545.37      591.79     16.06 o 
   0   4   7        0.32        0.97      0.45 o 
   1   4   7       37.97       33.03      1.10 o 
   2   4   7      131.95      138.57      2.57 o 
   3   4   7        3.47        3.91      0.53 o 
   4   4   7        0.12       -0.10      0.39 o 
   5   4   7       41.88       40.86      1.77 o 
   6   4   7       24.99       23.64      1.18 o 
   7   4   7        1.03        1.46      0.58 o 
   8   4   7        0.78        1.17      0.64 o 
   9   4   7        5.32        4.45      0.86 o 
  10   4   7        7.95        7.41      1.26 o 
  -7   5   7        0.75        1.24      1.24 o 
  -6   5   7        5.97        6.18      1.24 o 
  -5   5   7        1.59        0.62      0.93 o 
  -4   5   7       15.59       15.13      1.54 o 
  -3   5   7        2.68        1.85      0.93 o 
  -2   5   7      283.66      295.29      4.57 o 
  -1   5   7        5.50        5.05      0.74 o 
   0   5   7       13.90       15.49      0.96 o 
   1   5   7        0.04       -0.27      0.40 o 
   2   5   7       61.58       57.54      1.40 o 
   3   5   7        7.40        9.45      0.71 o 
   4   5   7       22.52       24.25      1.09 o 
   5   5   7        2.41        2.36      0.77 o 
   6   5   7       68.72       64.67      1.86 o 
   7   5   7        1.83        1.73      0.64 o 
   8   5   7        3.43        2.05      0.68 o 
   9   5   7        0.02        0.62      0.87 o 
  10   5   7        5.02        4.32      1.26 o 
  -7   6   7        1.33        0.62      1.24 o 
  -6   6   7       15.69       15.75      1.85 o 
  -5   6   7       19.17       19.77      1.85 o 
  -4   6   7      192.05      186.55      5.25 o 
  -3   6   7        1.21        1.24      0.93 o 
  -2   6   7       29.25       29.96      1.85 o 
  -1   6   7       59.20       61.62      3.55 o 
   0   6   7       29.70       22.31      1.54 o 
   1   6   7       61.19       56.28      1.59 o 
   2   6   7       10.71       11.55      0.82 o 
   3   6   7       51.88       53.75      1.68 o 
   4   6   7      169.42      159.91      2.73 o 
   5   6   7      286.37      272.83      3.91 o 
   6   6   7        2.70        3.21      0.71 o 
   7   6   7        7.35        6.00      0.99 o 
   8   6   7        6.30        7.88      1.31 o 
   9   6   7        1.79        1.20      0.96 o 
  -6   7   7       29.43       25.64      2.47 o 
  -5   7   7        6.22        6.18      1.54 o 
  -4   7   7        6.51        3.40      1.24 o 
  -3   7   7       20.52       21.93      1.85 o 
  -2   7   7        2.08        2.47      0.93 o 
  -1   7   7        4.25        4.02      0.93 o 
   0   7   7       20.70       23.66      1.19 o 
   1   7   7        0.82        0.97      0.72 o 
   2   7   7       22.81       23.22      1.23 o 
   3   7   7      883.17      836.63      8.40 o 
   4   7   7       39.16       38.28      1.45 o 
   5   7   7        0.04       -0.52      0.49 o 
   6   7   7        2.95        2.16      0.93 o 
   7   7   7        1.24        1.24      1.39 o 
   8   7   7        9.42        7.95      1.31 o 
   9   7   7       43.43       52.81      2.72 o 
  -5   8   7        0.38        1.85      1.24 o 
  -4   8   7        2.06        0.62      0.93 o 
  -3   8   7        2.68        4.32      1.24 o 
  -2   8   7        0.00       -1.24      0.93 o 
  -1   8   7        9.33       11.43      1.54 o 
   0   8   7      264.51      280.44      6.49 o 
   1   8   7      352.68      363.29      4.81 o 
   2   8   7      328.34      334.99      4.50 o 
   3   8   7       48.33       49.15      2.85 o 
   4   8   7       15.35       14.15      1.85 o 
   5   8   7        3.43        2.57      0.96 o 
   6   8   7        0.46       -0.71      0.74 o 
   7   8   7       33.44       38.90      2.40 o 
   8   8   7       44.54       52.20      2.72 o 
  -4   9   7        0.07        0.62      0.93 o 
  -3   9   7        0.92        0.93      0.93 o 
  -2   9   7       54.57       55.59      3.09 o 
  -1   9   7        2.91        4.32      1.24 o 
   0   9   7      166.75      175.12      4.94 o 
   1   9   7        0.78        1.85      0.93 o 
   2   9   7        6.56        6.12      1.54 o 
   3   9   7        1.98        0.72      2.32 o 
   4   9   7        3.48        3.14      1.19 o 
   5   9   7        1.41        0.45      0.96 o 
   6   9   7       13.15       16.16      1.75 o 
   7   9   7        0.58       -1.03      0.96 o 
  -2  10   7       12.44       13.59      1.85 o 
   2  10   7        1.36       -3.24      2.16 o 
   3  10   7        6.45        5.84      2.47 o 
   4  10   7        9.43        8.02      2.01 o 
   5  10   7        7.18       10.94      2.78 o 
   6  10   7        9.98       12.01      1.71 o 
   3  11   7        0.09       -0.93      2.47 o 
   4  11   7       30.67       31.89      2.45 o 
  -4  -8   8       14.55       25.94      3.40 o 
  -3  -8   8        0.22        0.40      1.48 o 
  -2  -8   8       73.64       95.44      6.18 o 
  -1  -8   8        1.59        4.94      2.78 o 
   0  -8   8        3.49        3.09      2.47 o 
   1  -8   8        1.00        3.40      2.16 o 
   2  -8   8        6.51        7.72      2.47 o 
   3  -8   8        0.08        2.78      2.16 o 
  -6  -7   8       13.84       20.08      3.09 o 
  -5  -7   8       12.70       11.43      2.47 o 
  -4  -7   8        3.08        3.40      2.16 o 
  -3  -7   8      116.39      131.19      6.79 o 
  -2  -7   8        0.90        0.81      1.85 o 
  -1  -7   8        3.12        4.02      2.16 o 
   0  -7   8        7.54        5.87      2.47 o 
   1  -7   8        0.12        0.31      1.85 o 
   2  -7   8        4.41        5.56      2.16 o 
   3  -7   8       27.71       29.96      3.40 o 
   4  -7   8       14.71       16.99      2.78 o 
  -7  -6   8        6.59       10.19      2.47 o 
  -6  -6   8        0.39        2.16      1.85 o 
  -5  -6   8       38.94       50.65      4.02 o 
  -4  -6   8        0.31        0.00      1.54 o 
  -3  -6   8        8.90        5.56      1.85 o 
  -2  -6   8       10.59       14.56      3.55 o 
  -1  -6   8        0.85       -0.75      1.70 o 
   0  -6   8       17.66       21.31      2.78 o 
   1  -6   8       25.19       29.34      3.09 o 
   2  -6   8       70.18       62.39      4.32 o 
   3  -6   8       12.81       14.52      2.47 o 
   4  -6   8       14.06       15.13      2.47 o 
   5  -6   8       28.63       24.40      3.09 o 
   6  -6   8        0.92        1.54      1.54 o 
  -7  -5   8        4.68        6.79      2.16 o 
  -6  -5   8        1.28        2.16      1.85 o 
  -5  -5   8       41.62       40.77      3.40 o 
  -4  -5   8       24.60       26.87      2.78 o 
  -3  -5   8       45.13       45.09      3.40 o 
  -2  -5   8       25.11       22.69      1.93 o 
  -1  -5   8        5.75        6.08      2.01 o 
   0  -5   8      106.13      104.24      4.02 o 
   1  -5   8       52.56       46.33      3.40 o 
   2  -5   8       14.47       13.59      2.16 o 
   3  -5   8        1.89        2.47      1.54 o 
   4  -5   8        6.24        7.46      1.03 o 
   5  -5   8        3.21        3.34      1.03 o 
   6  -5   8        0.00        1.54      1.39 o 
  -8  -4   8        0.63       -1.24      1.85 o 
  -7  -4   8        3.92        1.54      1.85 o 
  -6  -4   8        0.05        1.24      1.54 o 
  -5  -4   8       59.01       62.08      4.02 o 
  -4  -4   8       48.47       50.34      3.40 o 
  -3  -4   8       48.76       53.12      3.40 o 
  -2  -4   8       62.51       60.25      2.59 o 
  -1  -4   8       58.65       51.80      3.09 o 
   0  -4   8       40.07       32.43      1.97 o 
   1  -4   8       10.50        8.96      1.31 o 
   2  -4   8       73.69       67.47      5.25 o 
   3  -4   8       11.19       13.47      1.26 o 
   4  -4   8       38.39       41.58      1.93 o 
   5  -4   8        6.79        7.11      1.70 o 
   6  -4   8        5.62        6.23      1.08 o 
   7  -4   8        0.34        0.00      0.93 o 
  -8  -3   8        3.30        3.09      2.16 o 
  -7  -3   8        0.10        0.00      1.85 o 
  -6  -3   8        2.11        3.40      1.85 o 
  -5  -3   8      172.54      190.57      6.79 o 
  -4  -3   8       32.89       31.81      3.09 o 
  -3  -3   8       58.57       55.90      3.40 o 
  -2  -3   8      328.99      325.54      8.03 o 
  -1  -3   8       14.76       14.10      1.53 o 
   0  -3   8       53.88       41.10      1.38 o 
   1  -3   8        9.47        7.97      0.86 o 
   2  -3   8       70.09       72.79      1.76 o 
   3  -3   8       10.67       11.23      1.03 o 
   4  -3   8        8.09        6.76      0.79 o 
   5  -3   8       11.57       11.60      1.54 o 
   6  -3   8       52.61       56.51      3.24 o 
   7  -3   8        1.74        3.15      2.01 o 
   8  -3   8      126.85      137.78      4.08 o 
  -8  -2   8       44.30       36.45      3.71 o 
  -7  -2   8       56.23       54.67      4.02 o 
  -6  -2   8       48.99       50.04      3.71 o 
  -5  -2   8        8.88        6.49      1.85 o 
  -4  -2   8      208.07      215.58      6.49 o 
  -3  -2   8        8.80        6.79      1.85 o 
  -2  -2   8        6.31        6.14      0.79 o 
  -1  -2   8      109.72      103.57      1.98 o 
   0  -2   8       12.95       12.43      1.25 o 
   1  -2   8        0.02       -0.52      0.49 o 
   2  -2   8       90.82       86.10      1.91 o 
   3  -2   8        0.55       -0.17      0.47 o 
   4  -2   8       50.64       48.86      2.01 o 
   5  -2   8       89.80       95.18      2.67 o 
   6  -2   8      354.11      356.36      6.08 o 
   7  -2   8        5.16        6.23      1.24 o 
   8  -2   8       53.30       57.62      2.67 o 
  -8  -1   8       46.76       42.31      4.02 o 
  -7  -1   8       75.37       84.94      4.63 o 
  -6  -1   8        2.45        3.40      1.85 o 
  -5  -1   8        1.32        0.00      1.54 o 
  -4  -1   8        1.98        0.66      0.57 o 
  -3  -1   8        9.07        8.74      0.83 o 
  -2  -1   8        4.73        5.19      0.83 o 
  -1  -1   8       12.12       12.62      0.83 o 
   0  -1   8      379.13      371.03      4.21 o 
   1  -1   8      166.27      153.76      2.41 o 
   2  -1   8        3.94        3.84      0.60 o 
   3  -1   8       39.21       37.81      1.27 o 
   4  -1   8       77.15       74.71      1.74 o 
   5  -1   8        1.33        0.79      0.93 o 
   6  -1   8        3.00        3.57      0.96 o 
   7  -1   8       70.25       75.51      2.67 o 
   8  -1   8      124.88      133.39      4.17 o 
   9  -1   8        1.41        1.61      1.03 o 
  -7   0   8        2.57       -0.31      1.85 o 
  -6   0   8        0.82       -0.13      0.77 o 
  -5   0   8        7.88        9.44      1.08 o 
  -4   0   8        0.62        1.28      0.62 o 
  -3   0   8        1.26        1.76      0.57 o 
  -2   0   8      215.25      217.70      3.71 o 
  -1   0   8       64.03       67.06      2.78 o 
   0   0   8        5.76        7.36      0.60 o 
   1   0   8       46.86       44.68      1.19 o 
   2   0   8       16.20       14.35      0.79 o 
   3   0   8        0.07       -0.04      0.40 o 
   4   0   8       88.75       90.47      2.18 o 
   5   0   8       28.79       30.97      1.22 o 
   6   0   8      121.32      123.55      3.24 o 
   7   0   8       10.68       10.03      1.26 o 
   8   0   8        0.66        0.66      0.79 o 
   9   0   8       16.92       16.65      1.71 o 
  -8   1   8        3.66        4.02      1.24 o 
  -7   1   8        6.77        7.72      1.24 o 
  -6   1   8        0.17        0.00      1.08 o 
  -5   1   8       12.21       11.15      1.07 o 
  -4   1   8       13.59       14.05      2.01 o 
  -3   1   8        4.24        6.49      0.83 o 
  -2   1   8       38.37       45.15      2.01 o 
  -1   1   8      295.83      280.68      4.38 o 
   0   1   8       13.18       14.41      1.03 o 
   1   1   8      122.43      103.54      1.80 o 
   2   1   8        7.99        9.86      0.76 o 
   3   1   8       68.59       64.77      1.54 o 
   4   1   8        2.84        2.79      0.65 o 
   5   1   8       29.05       29.36      1.32 o 
   6   1   8        0.12       -0.02      0.47 o 
   7   1   8        9.66        8.33      0.96 o 
   8   1   8        3.05        2.71      0.96 o 
   9   1   8       27.04       28.94      2.00 o 
  -8   2   8        1.76        1.24      1.24 o 
  -7   2   8        0.86        0.93      0.93 o 
  -6   2   8        0.06       -0.62      0.62 o 
  -5   2   8       40.86       41.97      2.16 o 
  -4   2   8        1.16        3.67      0.83 o 
  -3   2   8      141.42      128.75      2.97 o 
  -2   2   8        4.90        5.46      0.83 o 
  -1   2   8      120.27      112.16      2.51 o 
   0   2   8      248.56      250.54      4.08 o 
   1   2   8       18.55       21.91      0.86 o 
   2   2   8       98.14      101.00      1.88 o 
   3   2   8       94.11       85.45      1.77 o 
   4   2   8       57.49       55.66      1.54 o 
   5   2   8      187.40      179.76      5.75 o 
   6   2   8        0.18       -0.59      0.40 o 
   7   2   8       94.45      102.52      2.35 o 
   8   2   8        0.42        0.75      0.74 o 
   9   2   8       32.03       36.58      2.15 o 
  10   2   8       13.35       14.60      1.71 o 
  -8   3   8        2.59        2.16      1.24 o 
  -7   3   8       46.59       44.17      2.78 o 
  -6   3   8       11.81       10.50      1.54 o 
  -5   3   8       17.59       14.83      1.26 o 
  -4   3   8        5.22        5.01      0.83 o 
  -3   3   8       38.10       37.40      1.59 o 
  -2   3   8       97.85       99.27      2.51 o 
  -1   3   8      111.03      106.47      2.45 o 
   0   3   8       15.00       12.14      1.03 o 
   1   3   8      353.07      344.32      3.94 o 
   2   3   8      118.00      134.80      2.24 o 
   3   3   8       31.05       32.91      1.20 o 
   4   3   8      341.12      330.83      7.36 o 
   5   3   8        1.81        0.62      0.53 o 
   6   3   8        8.00        9.45      0.86 o 
   7   3   8       58.22       54.09      1.77 o 
   8   3   8       20.34       19.55      1.22 o 
   9   3   8       36.40       33.99      2.00 o 
  10   3   8        4.53        3.76      1.19 o 
  -7   4   8        3.90        4.94      1.54 o 
  -6   4   8        0.90        0.93      0.93 o 
  -5   4   8       12.93       13.59      1.54 o 
  -4   4   8       23.69       24.01      1.48 o 
  -3   4   8       59.32       60.79      2.15 o 
  -2   4   8        0.75        0.62      0.55 o 
  -1   4   8       17.17       17.31      1.19 o 
   0   4   8      141.37      141.55      3.55 o 
   1   4   8       37.79       42.11      1.26 o 
   2   4   8      904.81      885.82      8.30 o 
   3   4   8      115.71      106.32      2.12 o 
   4   4   8        3.54        2.13      0.65 o 
   5   4   8        0.28        0.72      0.53 o 
   6   4   8        2.69        2.16      0.58 o 
   7   4   8      119.48      105.99      2.41 o 
   8   4   8       15.60       15.57      1.28 o 
   9   4   8        9.41       10.38      1.12 o 
  -7   5   8        2.79        0.93      1.24 o 
  -6   5   8        1.28        1.85      1.24 o 
  -5   5   8        0.29        1.24      0.93 o 
  -4   5   8        0.06       -0.31      0.93 o 
  -3   5   8       56.86       65.13      2.15 o 
  -2   5   8       68.10       71.25      2.15 o 
  -1   5   8        3.91        3.71      0.74 o 
   0   5   8       30.89       30.67      1.41 o 
   1   5   8       10.77       11.02      0.96 o 
   2   5   8        0.09       -0.19      0.40 o 
   3   5   8        0.01       -0.21      0.63 o 
   4   5   8        7.82        6.25      0.71 o 
   5   5   8       58.45       47.10      1.71 o 
   6   5   8       44.20       43.12      2.58 o 
   7   5   8        0.20        0.11      0.58 o 
   8   5   8       53.44       49.04      3.62 o 
   9   5   8        1.68        1.21      0.76 o 
  -6   6   8        0.06        0.00      0.93 o 
  -5   6   8       14.35       12.66      1.54 o 
  -4   6   8        1.90        1.24      0.93 o 
  -3   6   8        0.20        0.93      0.93 o 
  -2   6   8       14.54       18.86      1.19 o 
  -1   6   8        5.47        5.06      0.74 o 
   0   6   8        4.88        5.60      0.77 o 
   1   6   8       30.26       27.54      1.41 o 
   2   6   8       45.91       46.20      1.40 o 
   3   6   8        0.11       -0.22      0.45 o 
   4   6   8       19.99       18.54      1.00 o 
   5   6   8       26.03       25.53      1.22 o 
   6   6   8       19.39       18.95      1.18 o 
   7   6   8        6.16        6.21      0.82 o 
   8   6   8        2.51        2.47      1.09 o 
   9   6   8       16.27       23.41      2.07 o 
  -5   7   8        0.01       -0.31      0.93 o 
  -4   7   8        0.58        0.00      0.93 o 
  -3   7   8        5.39        5.25      1.24 o 
  -2   7   8        7.31        7.10      1.24 o 
  -1   7   8        0.41       -0.06      0.51 o 
   0   7   8        9.36        8.11      0.96 o 
   1   7   8        5.86        5.87      0.87 o 
   2   7   8       29.77       29.80      1.40 o 
   3   7   8        0.09       -0.57      0.52 o 
   4   7   8       12.17       12.06      1.00 o 
   5   7   8        0.01        0.06      0.71 o 
   6   7   8       11.38       11.43      1.00 o 
   7   7   8       21.90       22.38      1.85 o 
   8   7   8       29.72       32.01      2.15 o 
   9   7   8       13.93       18.83      3.24 o 
  -4   8   8        0.09        1.24      0.93 o 
  -3   8   8        3.55        6.18      1.24 o 
  -2   8   8        1.96        2.16      0.93 o 
  -1   8   8        3.71        4.02      0.93 o 
   0   8   8       26.07       24.88      1.54 o 
   1   8   8      121.18      117.55      2.89 o 
   2   8   8        6.48        7.78      0.96 o 
   3   8   8        0.88        0.39      0.56 o 
   4   8   8        0.49        2.78      2.01 o 
   5   8   8        1.80        1.78      0.96 o 
   6   8   8       81.94       80.98      3.16 o 
   7   8   8       75.12       93.03      3.49 o 
   8   8   8        7.26        9.93      1.63 o 
  -3   9   8        0.16       -0.62      0.93 o 
  -2   9   8        7.27        9.27      1.54 o 
  -1   9   8      148.83      149.80      4.94 o 
   0   9   8       33.98       42.31      2.47 o 
   1   9   8       22.32       23.08      1.48 o 
   2   9   8       21.17       19.46      2.16 o 
   3   9   8        1.14        0.56      1.24 o 
   4   9   8       40.48       35.24      2.29 o 
   5   9   8       66.92       70.47      3.06 o 
   6   9   8       47.06       53.23      2.72 o 
   7   9   8       18.35       19.12      1.85 o 
  -2  10   8       57.40       62.70      3.40 o 
  -1  10   8       18.97       19.15      1.85 o 
   3  10   8       10.68       11.43      2.16 o 
   4  10   8       35.80       40.32      2.45 o 
   5  10   8       11.78        9.72      1.63 o 
   6  10   8        0.71        0.74      1.03 o 
  -3  -8   9        5.19        3.71      2.16 o 
  -2  -8   9        7.44       11.12      3.40 o 
  -1  -8   9       61.96       79.07      5.25 o 
   0  -8   9       19.77       26.25      3.71 o 
   1  -8   9        1.95        3.09      2.16 o 
  -5  -7   9        2.88        6.79      2.47 o 
  -4  -7   9       85.88      104.39      5.56 o 
  -3  -7   9       60.03       65.79      4.32 o 
  -2  -7   9        9.60        6.79      2.47 o 
  -1  -7   9        1.44        0.93      2.16 o 
   0  -7   9        5.10        8.65      2.47 o 
   1  -7   9        1.19        3.71      2.16 o 
   2  -7   9        0.07        1.54      1.85 o 
   3  -7   9        0.44        6.49      2.16 o 
  -6  -6   9       33.37       42.31      4.02 o 
  -5  -6   9        9.10        7.72      2.47 o 
  -4  -6   9        1.58        2.47      1.85 o 
  -3  -6   9        0.09       -0.93      1.54 o 
  -2  -6   9       21.40       22.55      2.78 o 
  -1  -6   9        1.26        3.38      4.02 o 
   0  -6   9        0.03        4.32      1.85 o 
   1  -6   9       23.36       24.71      3.09 o 
   2  -6   9        0.69        2.47      1.54 o 
   3  -6   9       30.55       31.81      3.40 o 
   4  -6   9        1.03        2.16      1.54 o 
   5  -6   9       38.66       36.14      3.71 o 
  -7  -5   9       45.15       51.89      4.32 o 
  -6  -5   9        5.16        3.71      2.16 o 
  -5  -5   9        1.82        3.09      2.16 o 
  -4  -5   9        6.02        4.32      1.85 o 
  -3  -5   9        0.77       -0.31      1.54 o 
  -2  -5   9        5.03        3.09      1.85 o 
  -1  -5   9       50.08       45.48      2.40 o 
   0  -5   9       21.55       17.38      2.01 o 
   1  -5   9        0.46        0.31      1.54 o 
   2  -5   9       45.59       38.92      3.40 o 
   3  -5   9      170.27      151.65      6.18 o 
   4  -5   9        0.05       -0.62      1.24 o 
   5  -5   9        6.54        7.00      2.01 o 
   6  -5   9       27.11       30.47      2.00 o 
  -7  -4   9        1.19       -0.93      1.85 o 
  -6  -4   9        8.10        8.03      2.16 o 
  -5  -4   9        0.70       -1.54      1.54 o 
  -4  -4   9        8.06        5.87      1.85 o 
  -3  -4   9       38.06       36.45      3.09 o 
  -2  -4   9       52.70       55.90      3.71 o 
  -1  -4   9       57.02       60.67      2.50 o 
   0  -4   9      102.41       87.62      2.94 o 
   1  -4   9       97.32       87.73      3.06 o 
   2  -4   9        0.70        1.85      1.54 o 
   3  -4   9        2.01        0.97      0.74 o 
   4  -4   9       17.09       16.02      1.31 o 
   5  -4   9       11.20       11.63      1.26 o 
   6  -4   9        0.15        0.58      0.96 o 
   7  -4   9        0.11        1.67      1.03 o 
  -8  -3   9        2.09        2.78      2.47 o 
  -7  -3   9        9.78       10.50      2.47 o 
  -6  -3   9       13.50       12.05      2.47 o 
  -5  -3   9        3.33        3.09      1.85 o 
  -4  -3   9       30.70       28.11      2.78 o 
  -3  -3   9       81.30       75.05      4.32 o 
  -2  -3   9       47.04       34.59      3.09 o 
  -1  -3   9        0.07        0.00      1.54 o 
   0  -3   9       49.51       52.76      2.37 o 
   1  -3   9       63.56       57.07      1.68 o 
   2  -3   9       59.26       59.92      1.72 o 
   3  -3   9       11.86       12.37      1.03 o 
   4  -3   9        7.56        6.68      0.96 o 
   5  -3   9        4.03        3.71      1.39 o 
   6  -3   9        4.93        3.53      0.96 o 
   7  -3   9      100.75      106.85      3.41 o 
  -8  -2   9        9.75        2.47      2.47 o 
  -7  -2   9       10.51        7.41      2.47 o 
  -6  -2   9        8.57        8.65      2.47 o 
  -5  -2   9       64.76       55.59      3.71 o 
  -4  -2   9       86.13       81.85      4.32 o 
  -3  -2   9       14.48       14.83      2.16 o 
  -2  -2   9      147.21      130.96      5.25 o 
  -1  -2   9       13.10       13.24      1.07 o 
   0  -2   9      183.05      178.23      2.75 o 
   1  -2   9       34.08       33.39      1.46 o 
   2  -2   9       15.50       13.65      0.88 o 
   3  -2   9        1.27        0.45      0.58 o 
   4  -2   9       21.68       24.42      2.32 o 
   5  -2   9       69.86       71.65      3.09 o 
   6  -2   9      126.81      127.34      3.41 o 
   7  -2   9       66.06       69.42      2.74 o 
   8  -2   9       20.51       17.37      1.71 o 
  -8  -1   9       11.93       10.19      3.09 o 
  -7  -1   9        7.15        6.18      2.47 o 
  -6  -1   9       87.30       88.64      4.94 o 
  -5  -1   9       18.20       18.84      2.47 o 
  -4  -1   9       28.68       29.80      1.38 o 
  -3  -1   9       55.73       50.63      1.87 o 
  -2  -1   9       61.47       61.30      2.01 o 
  -1  -1   9        0.01       -0.62      0.57 o 
   0  -1   9       27.98       27.00      2.01 o 
   1  -1   9       40.85       33.70      1.26 o 
   2  -1   9       55.56       53.16      1.59 o 
   3  -1   9       50.41       51.66      1.59 o 
   4  -1   9     1127.99     1085.54     10.21 o 
   5  -1   9       46.41       48.80      2.15 o 
   6  -1   9      365.51      346.85      6.01 o 
   7  -1   9      100.50      104.12      3.34 o 
   8  -1   9       11.50       13.47      1.63 o 
  -7   0   9        3.49        0.00      2.16 o 
  -6   0   9        8.75       10.02      1.11 o 
  -5   0   9       41.63       39.19      3.09 o 
  -4   0   9        8.10        8.20      1.07 o 
  -3   0   9        9.16        7.63      0.85 o 
  -2   0   9       95.06       91.15      2.93 o 
  -1   0   9        3.81        4.85      0.83 o 
   0   0   9       40.06       34.51      2.01 o 
   1   0   9       85.81       77.43      2.21 o 
   2   0   9     1036.38      953.89      9.00 o 
   3   0   9       20.55       19.89      1.35 o 
   4   0   9      597.79      564.79      6.20 o 
   5   0   9      345.95      332.23      4.41 o 
   6   0   9      242.12      232.57      4.75 o 
   7   0   9       70.77       78.44      6.02 o 
   8   0   9       16.41       17.60      1.63 o 
   9   0   9       16.45       17.30      1.71 o 
  -7   1   9        1.02        1.24      0.93 o 
  -6   1   9        1.12        1.06      0.59 o 
  -5   1   9        0.31       -0.15      0.93 o 
  -4   1   9       63.29       60.73      2.32 o 
  -3   1   9       22.36       22.63      1.31 o 
  -2   1   9        3.55        4.62      1.08 o 
  -1   1   9        0.11       -0.13      0.57 o 
   0   1   9       23.71       23.43      1.31 o 
   1   1   9      178.46      170.31      3.34 o 
   2   1   9        0.21       -0.62      0.41 o 
   3   1   9      141.86      131.70      2.44 o 
   4   1   9      663.59      620.64      6.63 o 
   5   1   9        1.63        1.02      0.75 o 
   6   1   9        0.47       -0.21      0.53 o 
   7   1   9      100.27       95.24      2.89 o 
   8   1   9        4.41        3.95      1.08 o 
   9   1   9        2.87        1.99      1.24 o 
  -8   2   9        0.18       -0.31      0.93 o 
  -7   2   9        2.57        1.54      0.93 o 
  -6   2   9        9.50        8.21      1.24 o 
  -5   2   9        2.96        2.70      1.85 o 
  -4   2   9        4.30        5.44      0.83 o 
  -3   2   9       11.29       11.54      1.07 o 
  -2   2   9        1.02        0.13      1.39 o 
  -1   2   9       51.47       53.49      2.16 o 
   0   2   9      104.25      110.26      2.67 o 
   1   2   9       33.71       33.95      1.54 o 
   2   2   9      256.99      238.78      3.25 o 
   3   2   9       51.83       56.02      1.52 o 
   4   2   9       66.50       59.33      1.72 o 
   5   2   9       37.91       38.74      1.78 o 
   6   2   9       11.96        9.95      0.94 o 
   7   2   9        7.79        6.48      1.02 o 
   8   2   9       54.89       52.17      2.22 o 
   9   2   9       11.59       13.63      2.47 o 
  -7   3   9        0.82        0.62      0.93 o 
  -6   3   9        2.02        2.16      0.93 o 
  -5   3   9       21.11       19.80      1.54 o 
  -4   3   9        0.04       -0.86      0.57 o 
  -3   3   9        0.00       -0.86      0.57 o 
  -2   3   9        1.58        1.85      0.62 o 
  -1   3   9       68.37       64.55      2.00 o 
   0   3   9        0.01       -0.53      0.57 o 
   1   3   9        3.50        3.09      0.74 o 
   2   3   9        2.52        2.19      0.58 o 
   3   3   9      120.05      118.66      2.24 o 
   4   3   9       15.80       15.20      0.94 o 
   5   3   9      144.54      133.10      3.78 o 
   6   3   9       26.06       22.76      1.30 o 
   7   3   9       22.74       21.04      1.22 o 
   8   3   9       54.11       47.42      1.80 o 
   9   3   9        0.26        0.00      0.87 o 
  -7   4   9        6.37        8.03      1.54 o 
  -6   4   9        0.21       -0.31      0.93 o 
  -5   4   9        8.14        7.41      1.54 o 
  -4   4   9        4.98        4.66      1.03 o 
  -3   4   9        1.59        1.54      0.83 o 
  -2   4   9       14.50       13.20      1.26 o 
  -1   4   9       25.58       27.37      1.48 o 
   0   4   9       31.82       32.12      1.54 o 
   1   4   9      139.10      149.12      3.12 o 
   2   4   9        5.84        5.16      0.60 o 
   3   4   9      130.08      106.74      2.30 o 
   4   4   9       21.38       22.15      1.12 o 
   5   4   9      266.11      224.51      3.49 o 
   6   4   9      108.47       96.31      2.36 o 
   7   4   9        7.06        8.91      1.00 o 
   8   4   9       10.26        9.77      1.36 o 
   9   4   9       17.73       16.62      1.22 o 
  -6   5   9        4.14        5.87      1.24 o 
  -5   5   9        5.57        4.94      1.24 o 
  -4   5   9        3.85        3.71      1.24 o 
  -3   5   9       30.45       34.34      1.71 o 
  -2   5   9       37.31       34.64      1.71 o 
  -1   5   9        3.29        4.11      0.79 o 
   0   5   9      306.50      287.27      6.64 o 
   1   5   9        0.12        0.10      0.55 o 
   2   5   9       18.69       18.74      1.26 o 
   3   5   9       61.14       48.81      1.48 o 
   4   5   9       12.60        9.70      0.82 o 
   5   5   9       55.88       48.12      1.59 o 
   6   5   9       36.34       34.42      2.74 o 
   7   5   9       80.60       75.33      2.22 o 
   8   5   9       43.33       38.77      1.68 o 
   9   5   9        0.48       -0.78      1.34 o 
  -6   6   9        0.01        2.78      1.24 o 
  -5   6   9        0.14       -0.62      0.93 o 
  -4   6   9       22.69       21.31      1.85 o 
  -3   6   9        0.19        0.00      0.93 o 
  -2   6   9       73.71       77.10      2.37 o 
  -1   6   9        3.82        6.59      0.96 o 
   0   6   9        0.18        0.25      0.51 o 
   1   6   9        6.10        6.86      0.96 o 
   2   6   9        8.08       10.19      1.03 o 
   3   6   9       99.77       85.96      2.12 o 
   4   6   9       54.66       52.67      1.64 o 
   5   6   9       77.82       72.31      2.25 o 
   6   6   9      139.29      129.63      2.82 o 
   7   6   9        0.35       -0.20      0.58 o 
   8   6   9        0.76        0.58      0.74 o 
   9   6   9       22.23       35.83      2.29 o 
  -5   7   9        0.14        0.00      0.93 o 
  -4   7   9        0.25        1.85      1.24 o 
  -3   7   9        0.20        0.31      0.93 o 
  -2   7   9        1.87        2.16      0.93 o 
  -1   7   9        0.48        1.81      0.74 o 
   0   7   9        0.01        0.19      0.51 o 
   1   7   9       22.04       21.94      3.55 o 
   2   7   9       61.38       56.55      2.16 o 
   3   7   9        0.69        0.02      0.47 o 
   4   7   9       69.92       64.79      1.86 o 
   5   7   9        4.64        6.34      0.82 o 
   6   7   9        0.37       -0.46      0.64 o 
   7   7   9       26.29       31.92      2.07 o 
   8   7   9        0.08        0.46      1.39 o 
  -4   8   9        2.61        3.09      1.24 o 
  -3   8   9        0.78        0.62      0.93 o 
  -2   8   9        2.80        2.47      0.93 o 
  -1   8   9        2.98        3.40      1.24 o 
   0   8   9        6.15        7.80      0.96 o 
   1   8   9       16.40       15.50      1.26 o 
   2   8   9       10.24        9.36      1.03 o 
   3   8   9        3.97        5.24      0.96 o 
   4   8   9        2.10        3.52      1.05 o 
   5   8   9       35.23       31.42      2.07 o 
   6   8   9       14.37       17.87      1.75 o 
   7   8   9        0.74        1.39      1.09 o 
   8   8   9       12.98       17.28      3.40 o 
  -3   9   9        0.93        0.93      1.24 o 
  -2   9   9        3.72        4.02      1.24 o 
  -1   9   9        0.13        0.00      0.93 o 
   0   9   9        9.93       12.05      1.54 o 
   1   9   9        0.14        0.49      0.74 o 
   2   9   9        0.11        0.66      0.74 o 
   3   9   9       18.72       18.22      2.47 o 
   4   9   9       84.34       84.82      3.28 o 
   5   9   9       35.97       44.88      2.50 o 
   6   9   9        1.32        0.10      0.96 o 
   7   9   9        0.04       -0.77      1.09 o 
  -1  10   9        2.12        2.47      1.24 o 
   0  10   9        8.34        9.57      1.54 o 
   2  10   9       67.39       71.66      4.02 o 
   3  10   9       45.13       52.81      3.71 o 
   4  10   9        9.86       10.19      2.16 o 
   5  10   9        2.77        0.28      1.39 o 
  -3  -7  10       29.74       44.78      4.32 o 
  -2  -7  10       56.07       68.88      4.94 o 
   0  -7  10        4.29        5.56      2.47 o 
   1  -7  10       14.10       15.44      2.78 o 
   2  -7  10        1.37        4.63      1.85 o 
  -5  -6  10       68.67       79.69      5.25 o 
  -4  -6  10       27.30       31.19      3.71 o 
  -3  -6  10        4.17        2.47      2.16 o 
  -2  -6  10        0.40        0.93      2.16 o 
  -1  -6  10       16.31       16.37      2.78 o 
   0  -6  10        2.13        4.02      1.85 o 
   1  -6  10       29.48       34.28      3.40 o 
   2  -6  10        0.18        2.78      1.54 o 
   3  -6  10        4.69        7.72      2.16 o 
   4  -6  10        7.60       10.19      2.16 o 
  -6  -5  10        0.09        1.54      2.16 o 
  -5  -5  10       15.57       17.30      3.09 o 
  -4  -5  10        8.11       12.35      2.47 o 
  -3  -5  10       13.37       11.12      2.78 o 
  -2  -5  10        0.96       -0.93      1.85 o 
  -1  -5  10        0.73        0.31      1.85 o 
   0  -5  10        1.24        1.49      1.26 o 
   1  -5  10       42.53       44.17      3.40 o 
   2  -5  10       11.17       14.52      2.47 o 
   3  -5  10        4.84        6.79      1.85 o 
   4  -5  10        0.00        1.54      1.54 o 
   5  -5  10       13.00       16.06      2.78 o 
  -6  -4  10        1.22       -0.62      2.16 o 
  -5  -4  10        0.92       -1.24      1.54 o 
  -4  -4  10        1.64        0.62      1.85 o 
  -3  -4  10       20.68       17.30      2.78 o 
  -2  -4  10        0.12        1.54      1.85 o 
  -1  -4  10       42.70       31.50      3.09 o 
   0  -4  10        7.41        2.78      2.16 o 
   1  -4  10      263.75      224.13      4.80 o 
   2  -4  10        1.08        0.31      1.24 o 
   3  -4  10       53.22       50.65      3.71 o 
   4  -4  10       39.07       36.17      1.93 o 
   5  -4  10        7.83       10.22      1.26 o 
   6  -4  10       10.83       12.40      1.85 o 
  -7  -3  10        0.01       -2.78      1.85 o 
  -6  -3  10        0.05       -2.78      1.85 o 
  -5  -3  10       24.06       22.86      3.09 o 
  -4  -3  10        3.17        2.16      1.85 o 
  -3  -3  10        0.46        0.31      1.54 o 
  -2  -3  10       88.04       71.66      4.02 o 
  -1  -3  10      409.74      317.51      8.65 o 
   0  -3  10       24.56       30.58      3.09 o 
   1  -3  10       31.04       25.40      1.37 o 
   2  -3  10      165.41      137.26      2.68 o 
   3  -3  10       49.98       45.69      2.47 o 
   4  -3  10       26.09       25.69      3.09 o 
   5  -3  10       15.33       16.29      1.48 o 
   6  -3  10        0.85        1.43      0.79 o 
   7  -3  10        0.00       -0.12      1.08 o 
  -7  -2  10        7.49        6.18      2.78 o 
  -6  -2  10        4.39        2.16      2.16 o 
  -5  -2  10       19.42       18.84      2.78 o 
  -4  -2  10       51.57       48.80      3.71 o 
  -3  -2  10       90.61       79.69      4.63 o 
  -2  -2  10       19.66       16.06      2.47 o 
  -1  -2  10       18.85       20.35      1.35 o 
   0  -2  10        3.41        0.54      0.59 o 
   1  -2  10        1.00        1.53      1.74 o 
   2  -2  10        0.05        0.07      0.49 o 
   3  -2  10        0.95        0.09      0.68 o 
   4  -2  10        4.73        3.98      0.96 o 
   5  -2  10       89.17       85.02      5.41 o 
   6  -2  10       39.85       39.55      2.15 o 
   7  -2  10       36.05       35.84      2.32 o 
   8  -2  10       28.35       29.62      2.15 o 
  -7  -1  10       23.13       25.33      3.40 o 
  -6  -1  10       26.86       29.34      3.40 o 
  -5  -1  10        0.26        0.31      2.16 o 
  -4  -1  10        0.72       -2.47      1.85 o 
  -3  -1  10       54.49       55.26      4.17 o 
  -2  -1  10       64.21       65.08      2.78 o 
  -1  -1  10       21.63       26.44      2.63 o 
   0  -1  10       28.75       25.86      1.35 o 
   1  -1  10       20.00       19.85      1.31 o 
   2  -1  10        0.31        0.62      0.58 o 
   3  -1  10      344.80      326.94      4.31 o 
   4  -1  10        2.47        5.01      0.89 o 
   5  -1  10      278.65      281.85      5.19 o 
   6  -1  10       29.17       33.77      2.32 o 
   7  -1  10        0.34        0.03      1.08 o 
   8  -1  10       17.88       19.03      1.71 o 
  -7   0  10        6.51        4.32      2.47 o 
  -6   0  10        3.77        3.40      2.16 o 
  -5   0  10        0.00       -0.62      0.59 o 
  -4   0  10       29.54       30.72      1.63 o 
  -3   0  10        2.25        2.01      0.59 o 
  -2   0  10       19.08       21.86      1.35 o 
  -1   0  10        0.80        1.54      0.59 o 
   0   0  10        0.01        0.26      0.62 o 
   1   0  10       36.05       30.52      1.54 o 
   2   0  10      581.84      570.20      6.83 o 
   3   0  10      396.69      409.49      4.97 o 
   4   0  10      244.84      244.75      3.96 o 
   5   0  10       51.16       52.69      2.07 o 
   6   0  10       13.08       13.67      1.41 o 
   7   0  10       26.96       22.92      1.71 o 
   8   0  10        8.95       10.56      1.41 o 
  -7   1  10        8.44        8.03      2.78 o 
  -6   1  10        6.50        4.98      1.85 o 
  -5   1  10        0.89        0.54      0.59 o 
  -4   1  10       14.04       16.85      1.54 o 
  -3   1  10        9.79       10.83      1.07 o 
  -2   1  10        9.63        8.77      1.24 o 
  -1   1  10       28.41       28.53      1.59 o 
   0   1  10     1527.54     1470.67     15.83 o 
   1   1  10       33.33       33.12      1.85 o 
   2   1  10     2001.73     1996.28     20.44 o 
   3   1  10      683.62      656.29     11.37 o 
   4   1  10       49.05       48.84      1.66 o 
   5   1  10      283.93      268.04      4.01 o 
   6   1  10       66.93       70.47      2.78 o 
   7   1  10        0.06        0.18      0.93 o 
   8   1  10       16.35       15.73      2.78 o 
   9   1  10        5.64        4.91      1.19 o 
  -7   2  10        0.28        0.62      0.93 o 
  -6   2  10        8.33        8.89      2.93 o 
  -5   2  10        0.72        0.31      1.39 o 
  -4   2  10        6.09        6.89      1.07 o 
  -3   2  10        3.23        4.35      0.83 o 
  -2   2  10      404.15      378.07      6.02 o 
  -1   2  10       84.20       80.93      2.51 o 
   0   2  10      931.46      914.36     10.82 o 
   1   2  10      529.08      490.25      6.81 o 
   2   2  10      481.49      471.67      9.42 o 
   3   2  10      257.58      244.34      3.56 o 
   4   2  10       70.34       65.77      1.84 o 
   5   2  10       95.55       92.47      2.36 o 
   6   2  10       13.70       14.89      1.22 o 
   7   2  10       17.57       17.94      2.26 o 
   8   2  10        0.01        0.46      0.87 o 
   9   2  10       30.46       26.52      1.93 o 
  -7   3  10        0.03        0.00      0.93 o 
  -6   3  10        0.02        0.00      0.93 o 
  -5   3  10        1.63        0.31      0.83 o 
  -4   3  10       23.36       24.07      2.93 o 
  -3   3  10      105.22      109.22      3.55 o 
  -2   3  10        8.33        7.15      1.03 o 
  -1   3  10       29.01       30.74      1.54 o 
   0   3  10      442.75      422.82      6.15 o 
   1   3  10        0.09       -0.39      0.93 o 
   2   3  10       14.15       12.39      1.19 o 
   3   3  10      251.99      244.57      3.61 o 
   4   3  10       12.27       10.45      0.89 o 
   5   3  10       11.55       10.64      0.94 o 
   6   3  10       53.86       40.47      1.59 o 
   7   3  10      117.20      110.15      2.71 o 
   8   3  10        1.88        0.86      0.96 o 
   9   3  10        0.52        0.12      0.79 o 
  -6   4  10        0.16       -0.31      0.93 o 
  -5   4  10       24.29       25.02      2.16 o 
  -4   4  10       10.62        9.65      2.16 o 
  -3   4  10        3.87        3.31      1.03 o 
  -2   4  10       69.77       74.31      2.63 o 
  -1   4  10        0.51        0.62      0.79 o 
   0   4  10       56.41       52.30      2.00 o 
   1   4  10       23.27       24.73      2.32 o 
   2   4  10        3.37        3.55      0.87 o 
   3   4  10       20.42       18.92      2.47 o 
   4   4  10      120.01      100.35      2.99 o 
   5   4  10       54.76       49.53      1.72 o 
   6   4  10       93.54       79.04      2.18 o 
   7   4  10        3.59        4.79      0.82 o 
   8   4  10        0.41        0.19      0.64 o 
   9   4  10        3.66        2.86      1.19 o 
  -6   5  10        2.40        0.62      1.24 o 
  -5   5  10        1.01        1.85      1.24 o 
  -4   5  10        1.58        2.78      1.24 o 
  -3   5  10        0.00        0.49      1.39 o 
  -2   5  10        2.39        2.78      1.85 o 
  -1   5  10       15.31       17.29      2.32 o 
   0   5  10        6.22        6.06      0.96 o 
   1   5  10      112.69      106.76      2.81 o 
   2   5  10        0.01        0.35      0.74 o 
   3   5  10       92.20       74.81      3.09 o 
   4   5  10      312.70      280.49      4.02 o 
   5   5  10        0.23        1.28      1.85 o 
   6   5  10        9.09        6.96      0.89 o 
   7   5  10        3.71        1.65      0.71 o 
   8   5  10        0.02        0.26      0.76 o 
   9   5  10        0.64        0.10      0.71 o 
  -5   6  10        1.79        1.24      1.24 o 
  -4   6  10        1.24        0.62      0.93 o 
  -3   6  10        5.88        5.25      1.24 o 
  -2   6  10       12.45       12.11      1.19 o 
  -1   6  10       45.27       52.29      2.15 o 
   0   6  10       23.14       24.63      1.41 o 
   1   6  10      150.23      139.35      3.34 o 
   2   6  10      132.68      124.17      3.12 o 
   3   6  10        4.29        4.79      0.87 o 
   4   6  10       69.77       59.49      1.77 o 
   5   6  10       85.68       71.08      2.00 o 
   6   6  10       22.43       21.15      2.22 o 
   7   6  10        0.20        0.77      1.27 o 
   8   6  10        1.89        0.88      0.76 o 
  -4   7  10       11.54       12.05      1.85 o 
  -3   7  10        7.11        8.65      1.54 o 
  -2   7  10        2.63        3.09      0.93 o 
  -1   7  10        6.38        8.11      0.96 o 
   0   7  10        1.09        1.81      0.74 o 
   1   7  10        2.88        2.60      0.74 o 
   2   7  10       54.44       52.10      2.78 o 
   3   7  10      146.79      134.52      5.41 o 
   4   7  10      106.80       97.33      4.17 o 
   5   7  10        2.06        1.54      0.71 o 
   6   7  10        0.27        1.08      0.64 o 
   7   7  10       18.20       25.60      1.54 o 
   8   7  10       16.75       21.56      1.97 o 
  -3   8  10        0.01        0.62      0.93 o 
  -2   8  10        0.92        0.62      0.93 o 
  -1   8  10       10.03        7.41      1.54 o 
   0   8  10       21.37       22.94      1.48 o 
   1   8  10       39.62       38.87      2.16 o 
   2   8  10       80.85       82.56      2.67 o 
   3   8  10        1.12        1.50      0.74 o 
   4   8  10        0.41        0.79      0.74 o 
   5   8  10       13.41       21.78      1.36 o 
   6   8  10       13.72       14.01      2.47 o 
   7   8  10       10.70       14.36      1.75 o 
  -2   9  10        4.31        4.94      1.24 o 
  -1   9  10        0.05        0.31      0.93 o 
   0   9  10       12.50       16.68      1.85 o 
   1   9  10        4.23        4.27      0.96 o 
   2   9  10        0.02        1.10      0.74 o 
   3   9  10        7.01        7.77      1.09 o 
   4   9  10        0.83        0.00      1.24 o 
   5   9  10        0.46        0.00      1.24 o 
   6   9  10        3.99        4.21      2.47 o 
   0  10  10        0.45        1.54      0.93 o 
   2  10  10       16.45       19.15      2.47 o 
   3  10  10        5.76        9.57      2.16 o 
   4  10  10       17.03       18.84      2.47 o 
  -4  -6  11       45.28       52.51      4.63 o 
  -3  -6  11        9.13       13.90      3.40 o 
  -2  -6  11        4.28        0.93      2.47 o 
   2  -6  11        2.90        5.25      1.85 o 
   3  -6  11        1.53        3.71      1.85 o 
  -5  -5  11        0.01       -0.31      2.16 o 
  -4  -5  11        0.02       -2.16      2.16 o 
  -3  -5  11       28.23       41.70      4.02 o 
  -2  -5  11       12.07       20.08      3.09 o 
  -1  -5  11       23.27       24.71      3.40 o 
   0  -5  11       18.77       17.91      3.09 o 
   2  -5  11        5.08        6.18      1.85 o 
   3  -5  11       33.58       30.27      3.09 o 
   4  -5  11        2.65        3.71      1.85 o 
  -6  -4  11        1.35       -1.24      2.16 o 
  -5  -4  11       16.88       24.09      3.71 o 
  -4  -4  11        2.52       -0.31      2.16 o 
  -3  -4  11       24.22       21.93      3.40 o 
  -2  -4  11        3.45        4.32      2.47 o 
  -1  -4  11        5.22        4.63      2.16 o 
   0  -4  11       32.81       24.40      3.09 o 
   1  -4  11       58.02       52.81      4.02 o 
   2  -4  11        2.45        2.78      1.54 o 
   3  -4  11        7.76        9.57      1.85 o 
   4  -4  11       18.83       24.71      2.78 o 
   5  -4  11        4.14        2.99      0.96 o 
  -6  -3  11        0.71        0.62      2.47 o 
  -5  -3  11        0.06       -2.32      1.54 o 
  -4  -3  11        0.65        2.78      2.16 o 
  -3  -3  11       13.26       12.05      2.47 o 
  -2  -3  11       14.26        7.72      2.16 o 
  -1  -3  11       21.60       12.97      2.78 o 
   0  -3  11        1.23       -0.31      1.85 o 
   1  -3  11       58.17       49.42      3.40 o 
   2  -3  11        2.98        2.24      0.79 o 
   3  -3  11        1.04        0.04      0.77 o 
   4  -3  11        8.19        7.56      1.70 o 
   5  -3  11        9.18       12.26      1.41 o 
   6  -3  11        0.07       -0.39      1.54 o 
  -6  -2  11        0.19       -3.24      2.16 o 
  -5  -2  11        3.55        3.09      2.16 o 
  -4  -2  11        1.74       -1.24      1.85 o 
  -3  -2  11      253.85      202.61      7.10 o 
  -2  -2  11        4.15        5.25      2.16 o 
  -1  -2  11      127.99      111.81      5.25 o 
   0  -2  11      150.55      117.56      3.71 o 
   1  -2  11       40.61       35.09      1.77 o 
   2  -2  11       70.02       65.07      2.29 o 
   3  -2  11        5.56        3.71      0.82 o 
   4  -2  11        4.02        2.57      0.96 o 
   5  -2  11       26.27       24.21      1.71 o 
   6  -2  11        6.25        5.69      1.19 o 
   7  -2  11       10.18        8.28      1.70 o 
  -7  -1  11        0.04       -1.85      2.47 o 
  -6  -1  11        5.78        1.24      2.47 o 
  -5  -1  11      149.72      131.88      6.18 o 
  -4  -1  11       33.09       37.37      3.71 o 
  -3  -1  11       21.53       17.30      2.78 o 
  -2  -1  11      140.43      117.83      2.85 o 
  -1  -1  11       48.59       41.77      1.87 o 
   0  -1  11       57.78       48.09      2.06 o 
   1  -1  11       50.74       43.32      2.06 o 
   2  -1  11       26.81       22.52      2.93 o 
   3  -1  11       14.20       12.76      1.14 o 
   4  -1  11       16.76       14.86      1.39 o 
   5  -1  11        0.67        1.24      0.87 o 
   6  -1  11       58.03       52.93      2.37 o 
   7  -1  11        0.20        1.06      0.96 o 
  -7   0  11       20.19       20.08      3.71 o 
  -6   0  11       19.81       17.60      3.09 o 
  -5   0  11        4.03        3.40      2.47 o 
  -4   0  11        5.01        3.23      1.39 o 
  -3   0  11        1.81        1.44      1.08 o 
  -2   0  11        0.03       -0.03      0.62 o 
  -1   0  11        3.50        4.08      0.85 o 
   0   0  11        2.05        1.54      0.83 o 
   1   0  11      105.08      102.23      2.74 o 
   2   0  11       74.02       77.95      2.45 o 
   3   0  11      251.01      247.78      3.79 o 
   4   0  11      369.34      357.07      7.43 o 
   5   0  11        7.70       11.24      1.06 o 
   6   0  11       45.02       48.98      2.15 o 
   7   0  11        0.11       -0.46      0.87 o 
   8   0  11        0.59        0.31      0.96 o 
  -7   1  11        1.17       -1.24      2.47 o 
  -6   1  11        1.28        0.22      0.87 o 
  -5   1  11        0.02       -0.77      0.93 o 
  -4   1  11        3.94        4.16      0.85 o 
  -3   1  11       17.38       15.98      1.35 o 
  -2   1  11        3.32        3.24      1.70 o 
  -1   1  11      128.15      116.34      3.86 o 
   0   1  11        0.12       -0.46      0.93 o 
   1   1  11      605.35      601.72      8.08 o 
   2   1  11      143.28      134.58      3.25 o 
   3   1  11        2.87        4.81      1.08 o 
   4   1  11       87.90       84.63      2.18 o 
   5   1  11        1.23        1.75      0.71 o 
   6   1  11        0.18        0.03      0.58 o 
   7   1  11       19.86       20.59      1.71 o 
   8   1  11        0.06        0.31      1.39 o 
  -6   2  11        1.06        2.37      1.11 o 
  -5   2  11        0.24        0.77      0.85 o 
  -4   2  11        0.02        0.23      1.08 o 
  -3   2  11        4.18        4.39      0.85 o 
  -2   2  11      283.70      256.62      4.67 o 
  -1   2  11      214.84      216.29      4.22 o 
   0   2  11      544.50      540.15      7.56 o 
   1   2  11      304.77      304.42      5.19 o 
   2   2  11       32.72       26.27      1.85 o 
   3   2  11      113.35      115.08      3.03 o 
   4   2  11       33.11       32.50      1.36 o 
   5   2  11       34.51       35.12      1.48 o 
   6   2  11       12.88       11.60      1.07 o 
   7   2  11        0.71        0.31      0.87 o 
   8   2  11        8.09        5.57      1.24 o 
  -6   3  11        1.35        0.62      0.93 o 
  -5   3  11        0.79       -0.65      0.85 o 
  -4   3  11      246.35      244.17      4.82 o 
  -3   3  11        2.09        2.90      1.24 o 
  -2   3  11      995.15      954.06     11.56 o 
  -1   3  11      524.76      526.30      7.42 o 
   0   3  11       12.86       13.36      1.31 o 
   1   3  11      472.58      477.46      7.41 o 
   2   3  11      223.36      210.11      4.08 o 
   3   3  11        0.82        1.99      0.93 o 
   4   3  11       82.84       73.37      2.02 o 
   5   3  11       14.87       14.73      1.33 o 
   6   3  11       27.54       25.74      1.36 o 
   7   3  11       14.22       14.74      1.16 o 
   8   3  11       12.39        9.40      1.41 o 
  -6   4  11       50.38       56.52      3.40 o 
  -5   4  11       14.44       15.13      1.85 o 
  -4   4  11      190.26      209.91      4.52 o 
  -3   4  11       84.00       87.14      2.74 o 
  -2   4  11       67.40       64.86      2.63 o 
  -1   4  11      130.68      127.93      3.19 o 
   0   4  11       86.44       79.49      2.51 o 
   1   4  11      139.73      129.82      3.12 o 
   2   4  11       19.14       20.62      1.41 o 
   3   4  11       35.12       35.18      1.85 o 
   4   4  11        0.28        0.88      0.74 o 
   5   4  11       82.16       72.40      2.08 o 
   6   4  11       11.36       10.21      1.00 o 
   7   4  11        4.20        2.18      0.76 o 
   8   4  11        4.58        4.80      0.94 o 
  -5   5  11        1.67        1.85      0.93 o 
  -4   5  11       27.70       34.90      2.47 o 
  -3   5  11        6.18        5.79      1.07 o 
  -2   5  11        0.08       -0.53      0.57 o 
  -1   5  11      110.89      103.58      3.55 o 
   0   5  11        1.65        1.93      0.93 o 
   1   5  11        9.09        9.36      1.19 o 
   2   5  11       67.71       50.14      2.32 o 
   3   5  11      178.87      151.69      4.32 o 
   4   5  11       11.65       10.74      2.32 o 
   5   5  11       26.34       21.32      1.53 o 
   6   5  11       13.43       12.54      1.07 o 
   7   5  11       31.72       31.42      1.59 o 
   8   5  11        8.27        7.84      1.04 o 
  -5   6  11        0.26        0.31      0.93 o 
  -4   6  11        1.00       -0.62      0.93 o 
  -3   6  11        6.71        5.87      1.24 o 
  -2   6  11        0.09        0.84      0.74 o 
  -1   6  11        4.98        6.18      1.03 o 
   0   6  11       20.81       20.47      2.01 o 
   1   6  11       11.44       11.92      1.19 o 
   2   6  11      184.25      161.61      3.64 o 
   3   6  11       23.59       22.55      1.48 o 
   4   6  11        0.05        0.22      0.74 o 
   5   6  11       12.52       13.13      2.01 o 
   6   6  11        6.33        6.95      0.94 o 
   7   6  11        9.15        8.83      1.07 o 
   8   6  11        3.88        4.25      0.94 o 
  -4   7  11        0.14       -0.62      0.93 o 
  -3   7  11       14.25       14.83      1.85 o 
  -2   7  11        1.67        2.16      1.24 o 
  -1   7  11       29.85       28.58      1.71 o 
   0   7  11      154.42      155.05      4.32 o 
   1   7  11        4.22        3.62      1.08 o 
   2   7  11       49.62       43.12      1.93 o 
   3   7  11       14.42       10.59      1.19 o 
   4   7  11        4.05        7.83      1.03 o 
   5   7  11        3.51        2.23      0.96 o 
   6   7  11        4.93        2.87      0.82 o 
   7   7  11        4.21        7.17      1.18 o 
  -3   8  11       12.10       16.06      1.85 o 
  -2   8  11       25.13       26.87      2.47 o 
  -1   8  11        8.54        9.57      1.54 o 
   0   8  11       53.80       54.17      3.71 o 
   1   8  11       52.01       48.16      2.16 o 
   2   8  11       28.68       29.42      1.71 o 
   3   8  11        0.22        0.00      0.66 o 
   4   8  11        0.00        1.12      1.08 o 
   5   8  11        1.30        3.09      1.39 o 
   6   8  11       10.70       10.50      2.16 o 
  -1   9  11       24.36       23.78      2.16 o 
   0   9  11       27.18       28.72      2.16 o 
   1   9  11        3.23        4.51      0.96 o 
   2   9  11        0.21        0.18      0.74 o 
   3   9  11        2.42        3.89      1.03 o 
   4   9  11       14.61       21.00      2.78 o 
   5   9  11       24.93       31.50      3.09 o 
  -3  -5  12        3.09        2.16      2.47 o 
  -2  -5  12        0.02       -3.24      2.16 o 
  -1  -5  12       39.54       40.77      4.32 o 
   3  -5  12        1.59        4.32      1.85 o 
  -5  -4  12       11.37       15.75      3.40 o 
  -4  -4  12        6.50       10.50      3.09 o 
  -3  -4  12        0.73       -1.85      2.47 o 
  -2  -4  12       14.23       12.66      2.78 o 
  -1  -4  12       20.19       21.00      3.40 o 
   0  -4  12        0.82       -3.24      2.16 o 
   3  -4  12        2.12        4.32      1.54 o 
   4  -4  12        2.44        4.63      1.85 o 
  -5  -3  12        5.71        4.94      2.47 o 
  -4  -3  12       11.65       12.35      2.78 o 
  -3  -3  12        3.65        3.09      2.47 o 
  -2  -3  12        0.72        0.93      2.16 o 
  -1  -3  12       67.25       71.66      4.94 o 
   0  -3  12       11.29       12.35      2.78 o 
   1  -3  12        1.95        2.78      2.16 o 
   3  -3  12        6.78        5.56      1.24 o 
   4  -3  12        5.26        4.96      1.09 o 
   5  -3  12       12.01       12.66      1.41 o 
  -6  -2  12        0.18       -2.78      2.16 o 
  -5  -2  12        0.05       -0.31      2.47 o 
  -4  -2  12        3.56       -1.54      2.16 o 
  -3  -2  12       34.99       35.83      4.02 o 
  -2  -2  12       13.08        7.41      2.47 o 
  -1  -2  12        7.17        8.96      2.78 o 
   0  -2  12       91.81       86.48      4.63 o 
   1  -2  12       28.58       23.74      2.01 o 
   2  -2  12        1.80        0.10      1.08 o 
   3  -2  12       14.47       15.75      1.85 o 
   4  -2  12        1.70        1.39      0.87 o 
   5  -2  12       20.55       24.25      1.71 o 
   6  -2  12        2.38        2.63      1.09 o 
  -6  -1  12        0.76       -3.71      2.47 o 
  -5  -1  12        9.95        4.32      2.78 o 
  -4  -1  12        3.93        2.16      2.47 o 
  -3  -1  12       60.87       48.80      4.02 o 
  -2  -1  12        0.10       -0.31      1.85 o 
  -1  -1  12        0.36       -0.46      0.59 o 
   0  -1  12       17.18       15.68      1.35 o 
   1  -1  12       30.71       31.63      1.77 o 
   2  -1  12        0.05       -0.31      0.83 o 
   3  -1  12        1.93        3.05      0.96 o 
   4  -1  12        7.33        7.65      1.70 o 
   5  -1  12       19.85       22.35      3.55 o 
   6  -1  12        0.99        1.58      1.08 o 
   7  -1  12        0.12        1.51      1.70 o 
  -6   0  12        1.29        0.00      2.47 o 
  -5   0  12       45.65       42.31      4.02 o 
  -4   0  12       61.94       51.58      4.32 o 
  -3   0  12       16.51       16.47      1.35 o 
  -2   0  12       58.75       53.82      2.15 o 
  -1   0  12       17.41       12.83      1.35 o 
   0   0  12       21.66       18.46      1.35 o 
   1   0  12       65.13       61.88      2.29 o 
   2   0  12        2.18        3.40      1.03 o 
   3   0  12       42.61       41.19      2.07 o 
   4   0  12       10.83       12.12      1.31 o 
   5   0  12        2.28        3.09      0.96 o 
   6   0  12        0.00        0.15      0.87 o 
   7   0  12       16.98       15.55      1.63 o 
  -6   1  12       22.59       22.86      3.71 o 
  -5   1  12        6.84        7.78      1.13 o 
  -4   1  12       15.52       17.08      1.54 o 
  -3   1  12       12.09        8.38      1.11 o 
  -2   1  12       26.83       27.16      1.63 o 
  -1   1  12       18.42       19.34      1.54 o 
   0   1  12        0.12        0.10      0.83 o 
   1   1  12        7.71        9.07      1.26 o 
   2   1  12      222.31      210.53      5.71 o 
   3   1  12        0.05       -0.31      0.87 o 
   4   1  12       30.79       31.42      2.16 o 
   5   1  12       17.97       20.93      1.51 o 
   6   1  12        0.21        0.77      2.01 o 
   7   1  12        0.29        0.45      1.54 o 
  -6   2  12        0.49       -0.67      2.63 o 
  -5   2  12        0.37       -0.40      1.70 o 
  -4   2  12        1.60       -0.15      3.09 o 
  -3   2  12       10.37       10.40      2.93 o 
  -2   2  12       22.72       22.25      1.59 o 
  -1   2  12      154.45      145.42      3.48 o 
   0   2  12      520.16      487.83      8.18 o 
   1   2  12       14.16       13.24      1.31 o 
   2   2  12       59.66       55.97      2.22 o 
   3   2  12        5.74        5.02      0.96 o 
   4   2  12        9.20       10.57      1.19 o 
   5   2  12       28.28       27.60      1.36 o 
   6   2  12        1.27        2.87      0.76 o 
   7   2  12       17.89       20.56      1.63 o 
   8   2  12        2.07        1.30      0.96 o 
  -5   3  12        6.43        7.64      1.35 o 
  -4   3  12        0.93        0.65      0.85 o 
  -3   3  12      107.13      117.41      3.41 o 
  -2   3  12       11.54       15.46      3.09 o 
  -1   3  12       29.60       28.62      1.77 o 
   0   3  12       42.63       39.32      2.00 o 
   1   3  12        2.15        2.02      0.96 o 
   2   3  12       10.79       10.12      1.19 o 
   3   3  12       64.14       68.38      4.32 o 
   4   3  12        0.44        0.71      1.54 o 
   5   3  12        3.90        2.47      0.93 o 
   6   3  12        0.03        0.12      0.64 o 
   7   3  12       15.52       21.62      1.75 o 
   8   3  12        6.76        5.82      1.19 o 
  -5   4  12       15.08       16.06      1.85 o 
  -4   4  12      149.15      153.50      6.49 o 
  -3   4  12      169.08      181.37      4.30 o 
  -2   4  12       17.36       19.85      1.54 o 
  -1   4  12      122.14      115.85      3.19 o 
   0   4  12       46.42       48.38      2.63 o 
   1   4  12       21.85       20.88      1.48 o 
   2   4  12       30.08       28.28      3.40 o 
   3   4  12        3.37        3.10      1.08 o 
   4   4  12       11.42        9.84      1.19 o 
   5   4  12        6.61        9.54      1.54 o 
   6   4  12       12.89        9.33      1.15 o 
   7   4  12        3.99        3.33      0.82 o 
   8   4  12        2.47        2.26      0.89 o 
  -4   5  12        1.33        2.16      1.24 o 
  -3   5  12      123.18      122.14      6.33 o 
  -2   5  12       94.65      101.03      3.12 o 
  -1   5  12       10.57       10.40      1.26 o 
   0   5  12       54.91       50.86      2.16 o 
   1   5  12       13.73       16.34      2.16 o 
   2   5  12       15.32       13.74      2.01 o 
   3   5  12        3.80        2.81      1.08 o 
   4   5  12       28.80       26.03      2.32 o 
   5   5  12        7.69        3.88      0.96 o 
   6   5  12       13.92       12.74      1.41 o 
   7   5  12        3.49        5.16      0.94 o 
  -4   6  12       21.66       24.40      2.47 o 
  -3   6  12       37.07       37.06      2.78 o 
  -2   6  12       10.58       11.04      1.26 o 
  -1   6  12        8.48       10.19      1.19 o 
   0   6  12        9.08        7.66      1.19 o 
   1   6  12       42.29       34.53      1.85 o 
   2   6  12       11.68       13.51      1.41 o 
   3   6  12       18.97       11.57      1.70 o 
   4   6  12       32.05       29.97      2.93 o 
   5   6  12       17.62       16.12      1.41 o 
   6   6  12       11.39       10.42      2.47 o 
   7   6  12        5.25        8.07      1.07 o 
  -3   7  12        0.49        1.24      1.24 o 
  -2   7  12       22.31       22.24      2.16 o 
  -1   7  12       23.74       24.26      1.71 o 
   0   7  12       14.90       13.90      1.41 o 
   1   7  12       30.81       29.71      2.32 o 
   2   7  12       12.20       13.60      1.41 o 
   3   7  12       28.06       28.67      1.71 o 
   4   7  12       23.44       24.11      1.71 o 
   5   7  12        7.39        9.68      2.47 o 
   6   7  12        1.82        1.75      0.96 o 
  -2   8  12       39.50       38.30      2.78 o 
  -1   8  12        1.18        1.24      1.24 o 
   0   8  12        6.60        5.04      0.96 o 
   1   8  12        0.00        1.54      1.08 o 
   2   8  12        1.27        2.01      0.87 o 
   3   8  12        4.03        3.77      0.96 o 
   4   8  12        3.94        2.88      0.96 o 
   5   8  12        2.65        7.06      1.19 o 
   6   8  12        1.10        2.93      1.09 o 
   0   9  12        1.66        4.32      1.24 o 
   1   9  12        0.86        1.63      0.74 o 
   2   9  12        2.57        3.19      0.96 o 
   3   9  12        1.18        4.76      1.24 o 
   4   9  12        0.06       -0.15      0.79 o 
  -1  -5  13        0.42       -3.71      2.47 o 
  -3  -4  13       11.88       12.97      3.09 o 
  -2  -4  13       34.96       42.31      4.63 o 
  -1  -4  13        0.13       -3.71      2.47 o 
   0  -4  13        9.61       13.90      3.09 o 
  -4  -3  13        4.12        5.56      3.09 o 
  -3  -3  13       13.38       11.74      3.40 o 
  -2  -3  13        0.30       -1.85      2.47 o 
  -1  -3  13        8.78       10.19      3.09 o 
   0  -3  13        7.91        5.25      2.47 o 
   1  -3  13        0.02       -1.85      2.16 o 
  -5  -2  13        8.90        4.32      2.78 o 
  -4  -2  13        1.93        0.00      2.78 o 
  -3  -2  13        0.80       -3.24      2.16 o 
  -2  -2  13        1.69        2.16      2.47 o 
  -1  -2  13        0.12        0.31      2.47 o 
   0  -2  13        2.64        4.02      2.16 o 
   1  -2  13        6.81        1.85      2.16 o 
   2  -2  13       12.23       10.98      1.31 o 
   3  -2  13       83.60       87.10      3.71 o 
   4  -2  13        0.00        0.00      1.24 o 
   5  -2  13        1.94        0.31      1.24 o 
  -5  -1  13       17.78        9.27      3.09 o 
  -4  -1  13        8.26        2.78      2.47 o 
  -3  -1  13        0.32       -2.78      2.16 o 
  -2  -1  13       31.00       28.11      3.40 o 
  -1  -1  13       23.77       16.37      3.09 o 
   0  -1  13       12.33       12.67      1.35 o 
   1  -1  13       33.33       38.37      2.06 o 
   2  -1  13        1.74        1.48      1.08 o 
   3  -1  13       20.74       22.54      1.85 o 
   4  -1  13        3.72        4.94      1.54 o 
   5  -1  13        0.21       -1.24      0.93 o 
   6  -1  13        0.70        1.54      1.39 o 
  -5   0  13        4.68        3.71      2.78 o 
  -4   0  13       16.41       15.75      3.09 o 
  -3   0  13       12.24        7.72      2.78 o 
  -2   0  13        1.53        1.13      1.54 o 
  -1   0  13       20.02       19.89      1.59 o 
   0   0  13       10.48       10.78      1.31 o 
   1   0  13       68.48       72.58      2.51 o 
   2   0  13       28.53       29.67      1.77 o 
   3   0  13        0.12       -0.57      0.74 o 
   4   0  13        3.27        5.04      2.93 o 
   5   0  13        0.80       -1.24      0.93 o 
   6   0  13       16.82       18.18      3.55 o 
  -5   1  13        0.15       -0.93      2.16 o 
  -4   1  13       11.47        8.66      1.39 o 
  -3   1  13        1.87        3.91      0.87 o 
  -2   1  13        0.04        0.19      0.85 o 
  -1   1  13        0.52        1.76      0.85 o 
   0   1  13        3.83        2.44      0.85 o 
   1   1  13       17.27       19.67      1.54 o 
   2   1  13        0.93        0.85      0.79 o 
   3   1  13        0.08       -0.58      1.70 o 
   4   1  13       22.85       26.21      1.75 o 
   5   1  13       21.60       28.63      2.16 o 
   6   1  13        0.79        1.24      1.54 o 
   7   1  13        0.54        0.45      1.54 o 
  -5   2  13        5.51        5.35      2.63 o 
  -4   2  13        8.67        9.96      1.35 o 
  -3   2  13       17.74       16.83      1.59 o 
  -2   2  13        3.89        5.25      1.11 o 
  -1   2  13        8.68        8.52      1.31 o 
   0   2  13       11.45        9.44      1.31 o 
   1   2  13        0.50        1.13      1.24 o 
   2   2  13        0.00       -0.42      0.79 o 
   3   2  13       54.82       63.27      2.50 o 
   4   2  13        0.75        0.62      0.93 o 
   5   2  13        0.81        1.39      1.08 o 
   6   2  13       13.94       17.19      1.85 o 
   7   2  13       15.44       17.40      1.63 o 
  -5   3  13        1.32        2.68      1.11 o 
  -4   3  13        1.16       -0.65      2.63 o 
  -3   3  13        5.99        7.78      1.31 o 
  -2   3  13      128.21      131.96      4.17 o 
  -1   3  13        1.95        1.82      0.85 o 
   0   3  13        6.80        5.76      2.16 o 
   1   3  13        7.02        8.41      1.26 o 
   2   3  13        7.57       10.52      1.54 o 
   3   3  13       19.38       22.71      1.63 o 
   4   3  13       26.06       27.95      1.75 o 
   5   3  13       54.49       60.40      2.50 o 
   6   3  13       10.13       11.21      2.16 o 
   7   3  13        3.99        5.66      1.12 o 
  -4   4  13       57.85       64.56      2.93 o 
  -3   4  13        0.19        0.68      0.85 o 
  -2   4  13        3.10        3.62      1.07 o 
  -1   4  13        9.61        9.65      1.26 o 
   0   4  13       35.84       39.74      2.00 o 
   1   4  13       51.84       52.80      2.22 o 
   2   4  13        3.89        6.86      1.19 o 
   3   4  13       29.27       31.76      4.63 o 
   4   4  13        3.59        2.84      2.01 o 
   5   4  13       36.01       40.57      2.07 o 
   6   4  13        6.53        6.80      1.24 o 
   7   4  13        0.43        0.15      1.70 o 
  -4   5  13        4.68        7.72      1.54 o 
  -3   5  13        5.31        6.28      1.31 o 
  -2   5  13        0.53        0.49      1.85 o 
  -1   5  13       26.53       26.67      1.77 o 
   0   5  13        0.48        1.31      0.93 o 
   1   5  13        0.90        0.86      0.96 o 
   2   5  13        0.46        1.58      0.79 o 
   3   5  13       24.70       34.10      1.93 o 
   4   5  13        4.73        4.05      1.85 o 
   5   5  13        1.69        4.30      1.24 o 
   6   5  13        5.70        4.16      1.54 o 
   7   5  13       11.53       15.08      1.63 o 
  -3   6  13        1.24        1.85      1.24 o 
  -2   6  13       11.98       13.88      1.48 o 
  -1   6  13        0.62        1.34      1.08 o 
   0   6  13        6.51        4.85      1.03 o 
   1   6  13        1.90        2.88      0.96 o 
   2   6  13        6.99        4.72      1.09 o 
   3   6  13        6.47        5.69      1.19 o 
   4   6  13       15.70       13.83      1.41 o 
   5   6  13       32.12       34.88      3.09 o 
   6   6  13        0.01        1.41      1.24 o 
  -2   7  13        0.21        1.24      1.24 o 
  -1   7  13        3.32        3.29      0.96 o 
   0   7  13       13.17       14.03      1.41 o 
   1   7  13        5.33        4.58      0.96 o 
   2   7  13       27.76       28.29      2.93 o 
   3   7  13        3.48        4.82      1.09 o 
   4   7  13        0.79        1.78      0.96 o 
   5   7  13        4.05        5.55      1.19 o 
   6   7  13       26.40       35.83      2.16 o 
   0   8  13       16.98       17.81      4.32 o 
   1   8  13        2.48        3.75      0.96 o 
   2   8  13       12.00       13.92      1.85 o 
   3   8  13        0.64        2.51      1.08 o 
   4   8  13        2.42        5.05      1.19 o 
  -2  -3  14       15.44       10.19      3.40 o 
  -1  -3  14        3.88        3.71      3.09 o 
   0  -3  14       10.12       18.22      3.40 o 
   1  -3  14        0.15       -0.93      2.16 o 
  -3  -2  14        5.20        3.09      3.09 o 
  -2  -2  14       19.40       14.52      3.40 o 
  -1  -2  14        3.90        3.71      2.47 o 
   0  -2  14        0.16       -0.31      2.47 o 
   1  -2  14        2.15        2.47      2.16 o 
   2  -2  14       56.82       56.52      4.32 o 
   3  -2  14       79.06       86.79      4.02 o 
   4  -2  14        9.06        6.49      1.85 o 
  -4  -1  14        2.51        2.78      3.09 o 
  -3  -1  14        1.24        3.40      2.47 o 
  -2  -1  14        2.22        2.16      2.16 o 
  -1  -1  14        5.32        1.54      2.47 o 
   0  -1  14        1.62        4.94      2.47 o 
   1  -1  14        6.90        7.48      1.39 o 
   2  -1  14       16.68       21.13      1.85 o 
   3  -1  14        7.36       12.72      4.32 o 
   4  -1  14       16.67       25.33      2.47 o 
   5  -1  14        6.57        7.72      1.85 o 
  -4   0  14        0.99       -3.09      2.47 o 
  -3   0  14        4.84        2.16      2.47 o 
  -2   0  14        8.07        8.03      2.78 o 
  -1   0  14       81.39       89.29      2.85 o 
   0   0  14        3.65        5.48      1.11 o 
   1   0  14        0.44       -0.06      1.03 o 
   2   0  14        0.58        2.44      1.24 o 
   3   0  14        2.75        4.50      2.01 o 
   4   0  14        7.93        8.71      3.24 o 
   5   0  14       13.40       15.13      2.16 o 
  -4   1  14        1.34       -2.16      2.16 o 
  -3   1  14        3.33        5.67      1.13 o 
  -2   1  14        5.03        5.36      1.39 o 
  -1   1  14        7.34       11.27      1.35 o 
   0   1  14        6.71        8.03      1.35 o 
   1   1  14        1.65        0.21      0.83 o 
   2   1  14        6.44        8.27      2.78 o 
   3   1  14        4.62        6.98      1.19 o 
   4   1  14        1.06        1.39      0.87 o 
   5   1  14        2.24        4.67      1.09 o 
   6   1  14       13.81       21.31      2.47 o 
  -4   2  14        5.78        6.31      1.35 o 
  -3   2  14        6.48        8.34      1.39 o 
  -2   2  14       11.74       12.81      1.35 o 
  -1   2  14        0.19        0.41      0.83 o 
   0   2  14        3.66        2.56      1.70 o 
   1   2  14        2.46        1.24      0.83 o 
   2   2  14       22.28       27.73      1.93 o 
   3   2  14        7.35        7.95      1.31 o 
   4   2  14        9.88       14.41      3.09 o 
   5   2  14        1.28        1.06      1.54 o 
   6   2  14       18.92       26.64      2.32 o 
  -4   3  14        0.05        0.00      0.87 o 
  -3   3  14        1.04        1.79      0.85 o 
  -2   3  14        0.01        0.15      0.85 o 
  -1   3  14        0.17        1.44      1.08 o 
   0   3  14        8.84       10.19      1.31 o 
   1   3  14       17.13       20.25      1.71 o 
   2   3  14        4.85        6.12      1.19 o 
   3   3  14        0.59        0.27      0.79 o 
   4   3  14       16.36       19.84      1.70 o 
   5   3  14        0.33        0.62      0.87 o 
   6   3  14        0.31        1.08      2.01 o 
  -3   4  14        0.76        7.10      2.47 o 
  -2   4  14        0.15        0.19      0.85 o 
  -1   4  14        8.15       10.89      1.31 o 
   0   4  14        0.03       -1.04      0.79 o 
   1   4  14        3.84        5.38      1.19 o 
   2   4  14       26.87       26.64      1.85 o 
   3   4  14       43.06       52.44      2.37 o 
   4   4  14       19.80       19.23      1.71 o 
   5   4  14        4.06        7.32      1.31 o 
   6   4  14        2.99        6.29      1.31 o 
  -2   5  14        8.51       13.07      1.54 o 
  -1   5  14       18.85       22.77      1.77 o 
   0   5  14        7.57       11.55      2.16 o 
   1   5  14       40.73       49.76      2.78 o 
   2   5  14        6.42        6.32      1.19 o 
   3   5  14        9.42       11.21      1.41 o 
   4   5  14        0.66       -0.15      1.39 o 
   5   5  14        3.65        6.14      1.19 o 
   6   5  14        3.16        4.76      1.70 o 
  -2   6  14        0.23        2.47      2.32 o 
  -1   6  14        7.28       10.09      2.32 o 
   0   6  14        0.33        0.46      0.79 o 
   1   6  14       16.11       20.07      1.71 o 
   2   6  14        1.22        3.09      1.03 o 
   3   6  14        0.79        2.99      0.96 o 
   4   6  14        6.62        6.58      1.54 o 
   5   6  14        0.57        4.57      1.54 o 
   0   7  14        0.33        1.85      0.79 o 
   1   7  14        1.81        1.34      0.96 o 
   2   7  14        5.55        5.05      1.19 o 
   3   7  14       10.58       17.38      1.63 o 
   4   7  14        2.77        6.91      1.26 o 
  -1  -2  15        8.16        8.03      3.09 o 
   0  -2  15        5.97        4.32      3.09 o 
   1  -2  15        0.44        2.47      2.47 o 
   2  -2  15        7.70        9.27      2.78 o 
  -2  -1  15        0.26       -0.93      2.47 o 
  -1  -1  15        0.22        1.85      2.47 o 
   0  -1  15       21.39       27.49      3.71 o 
   1  -1  15      148.44      187.79      7.41 o 
   2  -1  15        2.27        5.47      1.31 o 
   3  -1  15       21.55       34.21      5.87 o 
  -2   0  15       23.12       29.03      4.02 o 
  -1   0  15       48.91       61.77      4.63 o 
   0   0  15       28.74       37.52      2.32 o 
   1   0  15       55.57       68.82      2.97 o 
   2   0  15       32.14       48.18      2.45 o 
   3   0  15        0.57        0.86      1.03 o 
   4   0  15       22.97       39.20      3.40 o 
  -2   1  15       19.05       25.41      2.01 o 
  -1   1  15        2.71        4.21      1.11 o 
   0   1  15        1.25        3.92      1.70 o 
   1   1  15        1.89        1.99      1.07 o 
   2   1  15       39.29       50.12      2.45 o 
   3   1  15       27.55       34.59      2.15 o 
   4   1  15        7.53        9.95      1.85 o 
  -2   2  15        0.76       -0.65      1.08 o 
  -1   2  15        0.06        0.49      0.85 o 
   0   2  15       16.73       19.57      1.77 o 
   1   2  15       12.17       17.49      1.71 o 
   2   2  15        7.78       13.37      2.16 o 
   3   2  15        2.48        5.20      1.39 o 
   4   2  15       23.31       32.38      2.07 o 
   5   2  15        7.35       17.62      4.17 o 
  -2   3  15        6.16        6.86      1.35 o 
  -1   3  15        1.75        1.80      1.07 o 
   0   3  15        0.46        0.53      1.07 o 
   1   3  15        0.71        0.80      1.03 o 
   2   3  15       22.51       31.83      2.16 o 
   3   3  15        2.39        3.40      2.32 o 
   4   3  15       26.01       34.26      2.15 o 
   5   3  15       24.74       26.27      1.97 o 
  -2   4  15        3.32        5.16      1.39 o 
  -1   4  15        2.47        3.59      1.07 o 
   0   4  15       10.69       12.65      4.48 o 
   1   4  15        1.87        3.03      1.08 o 
   2   4  15       27.73       33.79      2.15 o 
   3   4  15       26.60       30.51      2.07 o 
   4   4  15       11.02       12.67      1.53 o 
   5   4  15       62.17       77.83      4.63 o 
  -1   5  15        1.79        5.17      1.85 o 
   0   5  15       18.74       22.75      5.41 o 
   1   5  15        0.18       -0.55      0.96 o 
   2   5  15        5.84        9.83      1.41 o 
   3   5  15       44.35       54.84      2.93 o 
   4   5  15        2.88        4.02      1.31 o 
   1   6  15        4.57        9.35      3.71 o 
   2   6  15        2.51        3.27      1.03 o 
   3   6  15        8.18       10.32      1.41 o 
   0   1  16       29.12       40.47      2.29 o 
   1   1  16        1.82        3.87      1.31 o 
   2   1  16        1.49        8.15      2.78 o 
   0   2  16       27.95       39.78      2.29 o 
   1   2  16       17.54       23.22      4.63 o 
   2   2  16        1.44        2.93      1.26 o 
   0   3  16        5.00        6.86      1.54 o 
   1   3  16       15.92       22.95      2.63 o 
   2   3  16        4.95        7.39      1.41 o 
                                                 
